# Supplementary material for: SurvSig: Harnessing gene expression signatures to uncover heterogeneity in lung neuroendocrine neoplasms
Source: Comput Struct Biotechnol J. 2025 Jun 6;27:2574–83. doi: 10.1016/j.csbj.2025.06.010 (PMC12205313; doi:10.1016/j.csbj.2025.06.010)
Supplement: Supplementary file 2 — Supplementary material [file mmc2.xlsx]

## Sheet: TableS1
Symbol	cluster			TableS1. NE50 gene set with predefined clusters
BEX1	NE genes
ASCL1	NE genes
INSM1	NE genes
CHGA	NE genes
TAGLN3	NE genes
KIF5C	NE genes
CRMP1	NE genes
SCG3	NE genes
SYT4	NE genes
RTN1	NE genes
MYT1	NE genes
SYP	NE genes
KIF1A	NE genes
TMSB15A	NE genes
SYN1	NE genes
SYT11	NE genes
RUNDC3A	NE genes
TFF3	NE genes
CHGB	NE genes
FAM57B	NE genes
SH3GL2	NE genes
PROX1	NE genes
NKX2-1	NE genes
TMSB15B	NE genes
CELF3	NE genes
RAB27B	non-NE genes
TGFBR2	non-NE genes
SLC16A5	non-NE genes
S100A10	non-NE genes
ITGB4	non-NE genes
YAP1	non-NE genes
LGALS3	non-NE genes
EPHA2	non-NE genes
S100A16	non-NE genes
PLAU	non-NE genes
ABCC3	non-NE genes
ARHGDIB	non-NE genes
CYR61	non-NE genes
PTGES	non-NE genes
CCND1	non-NE genes
IFITM2	non-NE genes
IFITM3	non-NE genes
AHNAK	non-NE genes
CAV2	non-NE genes
TACSTD2	non-NE genes
TGFBI	non-NE genes
EMP1	non-NE genes
CAV1	non-NE genes
ANXA1	non-NE genes
MYOF	non-NE genes

## Sheet: TableS2
Gene	Cluster				TableS2. LCNEC classifying gene signature developed by George et al. Clustered with SurvSig
MAST1	G1
SLC6A17	G1
EPHB1	G1
C1ORF127	G1
UNC79	G1
SRRM4	G1
CAMK2N2	G1
EPM2A	G1
ATCAY	G1
NEXMIF	G1
SYN1	G1
LHX2	G1
NR0B2	G1
MGAT5B	G1
ST8SIA5	G1
MARCHF4	G1
BRSK2	G1
TLCD3B	G1
RAB3B	G1
RGS7	G1
DCX	G1
GRM8	G1
TMEM151B	G1
ZNF836	G1
KIAA1549L	G1
TMEM145	G1
STK32A	G1
PDZD4	G1
ABCC8	G1
SHROOM2	G1
CDKN2D	G1
KCNH6	G1
CAMK1D	G1
RTL5	G1
SEZ6L	G1
CDK5R2	G1
CNTLN	G1
FZD8	G1
ISL1	G1
PHYHIPL	G1
SLC7A14	G1
TAGLN3	G1
ZMAT4	G1
SOX1	G1
SMAD9	G1
SLC35G2	G1
SH3GL2	G1
ACYP1	G1
C16ORF92	G1
CELF4	G1
CADPS	G1
LYPD1	G1
ICA1L	G1
UNC80	G1
RTBDN	G1
RGS17	G1
NRSN1	G1
NGB	G1
SERTM1	G1
TSPY26P	G1
NPPA	G1
PCDHGC4	G1
GRM2	G1
GDAP1L1	G1
AGBL4	G1
NPBWR1	G1
RIPPLY2	G1
NMUR2	G1
CHRM4	G1
NPAS4	G1
GPR6	G1
SLITRK3	G1
RXFP3	G1
CCDC177	G1
ASPDH	G1
CTXN2	G1
LAMB4	G1
KLF1	G1
EEF1DP3	G1
CEACAM20	G1
KRTAP1-3	G1
RAB9B	G1
TMEM151A	G1
KCNH5	G1
MIR7-3HG	G1
CCDC15	G1
DLGAP3	G1
DUSP26	G1
TMEM121B	G1
TCERG1L	G1
KCNC1	G1
HCN4	G1
ELAVL4	G1
GAD2	G1
DGKB	G1
ACTL6B	G1
PHF21B	G1
LYPD5	G1
C1QL3	G1
ZDHHC22	G1
RYR3	G1
CHD5	G1
MYT1L	G1
ATP6V1G2	G1
CDH7	G1
XKR7	G1
UNC5A	G1
KCNH7	G1
MPPED1	G1
SLC6A20	G1
SLF1	G1
SNCAIP	G1
KRTAP2-1	G1
METTL4	G1
SCG3	G1
PTPRN	G1
ADCYAP1	G1
GRP	G1
MAGED4B	G1
EXTL3	G1
DDC	G1
TOX	G1
SDK2	G1
HSF2	G1
SYP	G1
VEZF1	G1
CDK5R1	G1
EFHD2	G1
MAPK8IP1	G1
CELF3	G1
KCNA1	G1
PCSK2	G1
SCGN	G1
SNAP25	G1
CACNA1A	G1
SLC26A2	G1
CDK19	G1
BEX1	G1
VANGL2	G1
CNTNAP2	G1
DLL3	G1
POGLUT3	G1
UBR7	G1
GDAP1	G1
NSG2	G1
OTULINL	G1
PLS1	G1
CDKN2C	G1
SLC36A4	G1
MFSD14B	G1
MOAP1	G1
RHOBTB3	G1
PSIP1	G1
INA	G1
GPRIN1	G1
SMPD3	G1
GRIK3	G1
TRIM9	G1
COTL1	G1
ELAVL3	G1
SYT4	G1
INSM1	G1
DPYSL3	G1
TIAM1	G1
NELL1	G1
CHGA	G1
GNAO1	G1
TUBA1A	G1
PCSK1	G1
SEC11C	G1
CPE	G1
DNAJC6	G1
RUNDC3A	G1
SEZ6	G1
AIF1L	G1
ASCL1	G1
CEP41	G1
NDUFB9	G2
GUCA2B	G2
GC	G2
IGFBP1	G2
RPL19P12	G2
ESRRA	G2
APOC3	G2
ACTL9	G2
PTGES2	G2
ANKS4B	G2
ANGPTL3	G2
CDH16	G2
KISS1	G2
COX7B2	G2
MUC13	G2
SNHG1	G2
A1CF	G2
SPINK1	G2
AQP7	G2
STARD10	G2
HNF1A-AS1	G2
FGL1	G2
AKR1C4	G2
GUCA2A	G2
PTF1A	G2
FGB	G2
F2	G2
GAS5	G2
GABRA1	G2
TTR	G2
DUSP13	G2
RFX6	G2
TMED6	G2
FGA	G2
ODR4	G2
KIF12	G2
GOLGA6L10	G2
METTL18	G2
HNF1A	G2
SERPINF2	G2
TM4SF5	G2
NEFM	G2
NOP16	G2
KCNE4	G2
PROC	G2
ARSL	G2
ABCB1	G2
HGD	G2
ST6GALNAC4	G2
AKR7A3	G2
ZNF74	G2
GUCY2C	G2
MFSD3	G2
MRPL46	G2
DUSP12	G2
AMBP	G2
BCS1L	G2
LYPLAL1	G2
WDR73	G2
SFXN4	G2
ANG	G2
CALCA	G2
TRPM6	G2
HNF4A	G2
SLC39A5	G2
FAM178B	G2
TM4SF4	G2
IHH	G2
CTAG2	G2
ANXA13	G2
ZCCHC8	G2
CTAG1B	G2
RRS1	G2
SLC2A10	G3
PHEX	G3
CHST11	G3
WARS1	G3
NABP1	G3
ANXA1	G3
RNF149	G3
ITGB2	G3
AJUBA	G3
RUNX2	G3
CLEC6A	G3
TRADD	G3
GBP4	G3
SNAP23	G3
PDCD1LG2	G3
GJD3	G3
NOTCH2NLA	G3
CTSB	G3
IL4I1	G3
AHNAK	G3
CCDC102A	G3
TLR4	G3
CDC42EP1	G3
SLC2A9	G3
DTX4	G3
ITGA9	G3
ANXA4	G3
CHP1	G3
PLEKHN1	G3
TNFRSF1A	G3
TNFRSF10B	G3
APOL3	G3
EFNA4	G3
KIF1C	G3
CTSA	G3
HOXC8	G3
CNN2	G3
PVT1	G3
FAH	G3
FPR1	G3
BCL3	G3
YBX3	G3
MLKL	G3
ITGB4	G3

## Sheet: TableS3
TableS3. Gene ontology for LCNEC classifying gene signature developed by George et al. Related to TableS2
Cluster	ONTOLOGY	ID	Description	GeneRatio	BgRatio	pvalue	p.adjust	qvalue	geneID	Count
G1	BP	GO:0023061	signal release	17/153	470/18903	2.74e-07	0.000478838	0.000426861	SYN1/NR0B2/BRSK2/ABCC8/ISL1/CADPS/GRM2/SNCAIP/PTPRN/ADCYAP1/GRP/SYP/SNAP25/SMPD3/SYT4/CHGA/CPE	17
G1	BP	GO:0099504	synaptic vesicle cycle	11/153	192/18903	4.75e-07	0.000478838	0.000426861	SYN1/BRSK2/RAB3B/SH3GL2/CADPS/DDC/SYP/CDK5R1/SNAP25/SYT4/DNAJC6	11
G1	BP	GO:0099003	vesicle-mediated transport in synapse	11/153	212/18903	1.26428e-06	0.000850442	0.000758127	SYN1/BRSK2/RAB3B/SH3GL2/CADPS/DDC/SYP/CDK5R1/SNAP25/SYT4/DNAJC6	11
G1	BP	GO:0071805	potassium ion transmembrane transport	11/153	223/18903	2.07136e-06	0.000911688	0.000812725	RGS7/ABCC8/KCNH6/NPPA/KCNH5/KCNC1/HCN4/KCNH7/GRP/KCNA1/SNAP25	11
G1	BP	GO:0030072	peptide hormone secretion	11/153	225/18903	2.25889e-06	0.000911688	0.000812725	NR0B2/BRSK2/ABCC8/ISL1/PTPRN/ADCYAP1/GRP/SNAP25/SMPD3/CHGA/CPE	11
G1	BP	GO:0002790	peptide secretion	11/153	230/18903	2.79435e-06	0.000939834	0.000837815	NR0B2/BRSK2/ABCC8/ISL1/PTPRN/ADCYAP1/GRP/SNAP25/SMPD3/CHGA/CPE	11
G1	BP	GO:0050804	modulation of chemical synaptic transmission	15/153	448/18903	3.70526e-06	0.000960283	0.000856045	EPHB1/SYN1/GRM8/CELF4/GRM2/NPAS4/DLGAP3/ELAVL4/SNCAIP/SYP/SCGN/SNAP25/CACNA1A/GRIK3/SYT4	15
G1	BP	GO:0099177	regulation of trans-synaptic signaling	15/153	449/18903	3.80687e-06	0.000960283	0.000856045	EPHB1/SYN1/GRM8/CELF4/GRM2/NPAS4/DLGAP3/ELAVL4/SNCAIP/SYP/SCGN/SNAP25/CACNA1A/GRIK3/SYT4	15
G1	BP	GO:0006813	potassium ion transport	11/153	247/18903	5.53776e-06	0.00124169	0.0011069	RGS7/ABCC8/KCNH6/NPPA/KCNH5/KCNC1/HCN4/KCNH7/GRP/KCNA1/SNAP25	11
G1	BP	GO:0015833	peptide transport	11/153	254/18903	7.22096e-06	0.00145719	0.00129901	NR0B2/BRSK2/ABCC8/ISL1/PTPRN/ADCYAP1/GRP/SNAP25/SMPD3/CHGA/CPE	11
G1	BP	GO:1903818	positive regulation of voltage-gated potassium channel activity	4/153	19/18903	1.45495e-05	0.00246744	0.0021996	ABCC8/NPPA/KCNC1/KCNA1	4
G1	BP	GO:0030900	forebrain development	13/153	383/18903	1.46726e-05	0.00246744	0.0021996	LHX2/CDK5R2/ISL1/SOX1/KCNC1/ELAVL4/CHD5/TOX/CDK5R1/KCNA1/CNTNAP2/PCSK1/ASCL1	13
G1	BP	GO:0046879	hormone secretion	11/153	291/18903	2.56826e-05	0.00396499	0.00353459	NR0B2/BRSK2/ABCC8/ISL1/PTPRN/ADCYAP1/GRP/SNAP25/SMPD3/CHGA/CPE	11
G1	BP	GO:0042886	amide transport	11/153	296/18903	3.00238e-05	0.00396499	0.00353459	NR0B2/BRSK2/ABCC8/ISL1/PTPRN/ADCYAP1/GRP/SNAP25/SMPD3/CHGA/CPE	11
G1	BP	GO:1901381	positive regulation of potassium ion transmembrane transport	5/153	45/18903	3.06148e-05	0.00396499	0.00353459	RGS7/ABCC8/NPPA/KCNC1/KCNA1	5
G1	BP	GO:0007218	neuropeptide signaling pathway	7/153	110/18903	3.1437e-05	0.00396499	0.00353459	NPPA/NPBWR1/NMUR2/RXFP3/ADCYAP1/GRP/CPE	7
G1	BP	GO:0009914	hormone transport	11/153	300/18903	3.39399e-05	0.00402886	0.00359153	NR0B2/BRSK2/ABCC8/ISL1/PTPRN/ADCYAP1/GRP/SNAP25/SMPD3/CHGA/CPE	11
G1	BP	GO:0050808	synapse organization	13/153	432/18903	5.11862e-05	0.00573854	0.00511562	EPHB1/SYN1/SEZ6L/PCDHGC4/NPAS4/SLITRK3/DLGAP3/C1QL3/SDK2/CDK5R1/INA/TUBA1A/SEZ6	13
G1	BP	GO:0006836	neurotransmitter transport	9/153	212/18903	5.85523e-05	0.00601938	0.00536598	SLC6A17/SYN1/RAB3B/CADPS/SNCAIP/DDC/SYP/SNAP25/SYT4	9
G1	BP	GO:0043268	positive regulation of potassium ion transport	5/153	52/18903	6.22255e-05	0.00601938	0.00536598	RGS7/ABCC8/NPPA/KCNC1/KCNA1	5
G1	BP	GO:0021895	cerebral cortex neuron differentiation	4/153	27/18903	6.26398e-05	0.00601938	0.00536598	ELAVL4/CHD5/TOX/ASCL1	4
G1	BP	GO:0015824	proline transport	3/153	11/18903	8.18006e-05	0.0070388	0.00627474	SLC6A17/SLC6A20/SLC36A4	3
G1	BP	GO:0021548	pons development	3/153	11/18903	8.18006e-05	0.0070388	0.00627474	CDK5R2/CDK5R1/ASCL1	3
G1	BP	GO:1901018	positive regulation of potassium ion transmembrane transporter activity	4/153	29/18903	8.37121e-05	0.0070388	0.00627474	ABCC8/NPPA/KCNC1/KCNA1	4
G1	BP	GO:0021953	central nervous system neuron differentiation	8/153	174/18903	8.73883e-05	0.00705399	0.00628828	EPHB1/ISL1/SOX1/AGBL4/ELAVL4/CHD5/TOX/ASCL1	8
G1	BP	GO:0090276	regulation of peptide hormone secretion	8/153	179/18903	0.000106451	0.00826226	0.0073654	NR0B2/BRSK2/ABCC8/ISL1/ADCYAP1/GRP/SNAP25/CHGA	8
G1	BP	GO:0002791	regulation of peptide secretion	8/153	182/18903	0.000119456	0.00865475	0.00771528	NR0B2/BRSK2/ABCC8/ISL1/ADCYAP1/GRP/SNAP25/CHGA	8
G1	BP	GO:0030073	insulin secretion	8/153	183/18903	0.000124072	0.00865475	0.00771528	NR0B2/BRSK2/ABCC8/ISL1/PTPRN/ADCYAP1/SNAP25/CHGA	8
G1	BP	GO:0048665	neuron fate specification	4/153	32/18903	0.000124374	0.00865475	0.00771528	ISL1/SOX1/MYT1L/ASCL1	4
G1	BP	GO:0090087	regulation of peptide transport	8/153	184/18903	0.000128834	0.00866623	0.00772552	NR0B2/BRSK2/ABCC8/ISL1/ADCYAP1/GRP/SNAP25/CHGA	8
G1	BP	GO:1901379	regulation of potassium ion transmembrane transport	6/153	99/18903	0.0001537	0.0100054	0.00891931	RGS7/ABCC8/NPPA/KCNC1/GRP/KCNA1	6
G1	BP	GO:0009306	protein secretion	11/153	359/18903	0.000167942	0.0104791	0.0093416	NR0B2/BRSK2/RAB3B/ABCC8/ISL1/PTPRN/ADCYAP1/SNAP25/SYT4/CHGA/PCSK1	11
G1	BP	GO:0035592	establishment of protein localization to extracellular region	11/153	360/18903	0.000172046	0.0104791	0.0093416	NR0B2/BRSK2/RAB3B/ABCC8/ISL1/PTPRN/ADCYAP1/SNAP25/SYT4/CHGA/PCSK1	11
G1	BP	GO:0007216	G protein-coupled glutamate receptor signaling pathway	3/153	14/18903	0.000177264	0.0104791	0.0093416	GRM8/GRM2/GRIK3	3
G1	BP	GO:0048857	neural nucleus development	5/153	65/18903	0.000181748	0.0104791	0.0093416	CDK5R2/KCNC1/CDK5R1/INA/ASCL1	5
G1	BP	GO:0021700	developmental maturation	10/153	304/18903	0.000189108	0.0106006	0.00944988	SRRM4/SEZ6L/CDK5R2/ACTL6B/PTPRN/SYP/CDK5R1/CNTNAP2/SEZ6/ASCL1	10
G1	BP	GO:0071692	protein localization to extracellular region	11/153	368/18903	0.000208057	0.0113103	0.0100825	NR0B2/BRSK2/RAB3B/ABCC8/ISL1/PTPRN/ADCYAP1/SNAP25/SYT4/CHGA/PCSK1	11
G1	BP	GO:0006887	exocytosis	11/153	369/18903	0.000212978	0.0113103	0.0100825	SYN1/BRSK2/RAB3B/CDK5R2/CADPS/GRP/SYP/SNAP25/SMPD3/SYT4/CHGA	11
G1	BP	GO:1901016	regulation of potassium ion transmembrane transporter activity	5/153	70/18903	0.000257814	0.0133402	0.0118921	ABCC8/NPPA/KCNC1/GRP/KCNA1	5
G1	BP	GO:0043266	regulation of potassium ion transport	6/153	114/18903	0.000331235	0.0167108	0.0148968	RGS7/ABCC8/NPPA/KCNC1/GRP/KCNA1	6
G1	BP	GO:0001505	regulation of neurotransmitter levels	8/153	219/18903	0.000419606	0.0206528	0.018411	SYN1/RAB3B/CADPS/GAD2/SNCAIP/SYP/SNAP25/SYT4	8
G1	BP	GO:1903532	positive regulation of secretion by cell	9/153	278/18903	0.000445764	0.0214179	0.019093	NR0B2/CDK5R2/ISL1/CADPS/ADCYAP1/GRP/SMPD3/SYT4/PCSK1	9
G1	BP	GO:0032026	response to magnesium ion	3/153	19/18903	0.000458078	0.0214977	0.0191642	RYR3/KCNA1/SMPD3	3
G1	BP	GO:0046883	regulation of hormone secretion	8/153	234/18903	0.000649488	0.0297879	0.0265544	NR0B2/BRSK2/ABCC8/ISL1/ADCYAP1/GRP/SNAP25/CHGA	8
G1	BP	GO:0042391	regulation of membrane potential	11/153	431/18903	0.000784286	0.0351709	0.0313531	KCNH6/CELF4/NPPA/NPAS4/KCNH5/KCNC1/HCN4/KCNH7/KCNA1/GRIK3/SEZ6	11
G1	BP	GO:0045055	regulated exocytosis	8/153	242/18903	0.000808405	0.0354632	0.0316137	SYN1/CDK5R2/CADPS/GRP/SYP/SNAP25/SYT4/CHGA	8
G1	BP	GO:0007215	glutamate receptor signaling pathway	4/153	52/18903	0.000825952	0.0354632	0.0316137	GRM8/GRM2/CDK5R1/GRIK3	4
G1	BP	GO:0051047	positive regulation of secretion	9/153	304/18903	0.000844361	0.0354983	0.031645	NR0B2/CDK5R2/ISL1/CADPS/ADCYAP1/GRP/SMPD3/SYT4/PCSK1	9
G1	BP	GO:0007188	adenylate cyclase-modulating G protein-coupled receptor signaling pathway	8/153	248/18903	0.000946999	0.0390009	0.0347674	GRM8/GRM2/CHRM4/GPR6/ADCYAP1/GRIK3/CHGA/GNAO1	8
G1	BP	GO:2000179	positive regulation of neural precursor cell proliferation	4/153	55/18903	0.00102118	0.0412147	0.0367408	LHX2/TOX/INSM1/ASCL1	4
G1	BP	GO:0050708	regulation of protein secretion	8/153	257/18903	0.00119001	0.047087	0.0419757	NR0B2/BRSK2/ABCC8/ISL1/SNAP25/SYT4/CHGA/PCSK1	8
G1	BP	GO:0006865	amino acid transport	6/153	147/18903	0.00126245	0.0480891	0.0428691	SLC6A17/SLC7A14/GRM2/SLC6A20/SLC36A4/SYT4	6
G1	BP	GO:0043279	response to alkaloid	5/153	99/18903	0.00126299	0.0480891	0.0428691	GRM2/ELAVL4/RYR3/DDC/PCSK1	5
G1	BP	GO:0015849	organic acid transport	9/153	324/18903	0.00131732	0.0487584	0.0434657	SLC6A17/NR0B2/SLC7A14/GRM2/NMUR2/SLC6A20/SLC26A2/SLC36A4/SYT4	9
G1	BP	GO:0050796	regulation of insulin secretion	6/153	149/18903	0.00135306	0.0487584	0.0434657	NR0B2/BRSK2/ABCC8/ISL1/SNAP25/CHGA	6
G1	BP	GO:0061351	neural precursor cell proliferation	6/153	149/18903	0.00135306	0.0487584	0.0434657	EPHB1/LHX2/TOX/KCNA1/INSM1/ASCL1	6
G1	CC	GO:0043025	neuronal cell body	23/166	497/19869	2.86e-11	8.04e-09	6.93e-09	MAST1/SEZ6L/NRSN1/NGB/NPPA/KCNC1/ELAVL4/UNC5A/SNCAIP/PTPRN/ADCYAP1/DDC/CDK5R1/MAPK8IP1/KCNA1/PCSK2/CACNA1A/CNTNAP2/GRIK3/SYT4/PCSK1/SEZ6/ASCL1	23
G1	CC	GO:0030133	transport vesicle	21/166	423/19869	6.13e-11	8.61e-09	7.42e-09	SLC6A17/SYN1/RAB3B/ABCC8/NRSN1/GAD2/ATP6V1G2/SNCAIP/SCG3/PTPRN/DDC/SYP/PCSK2/SCGN/SNAP25/TRIM9/SYT4/DPYSL3/CHGA/PCSK1/CPE	21
G1	CC	GO:0150034	distal axon	16/166	278/19869	1.61e-09	1.51e-07	1.3e-07	ATCAY/BRSK2/CDK5R2/NRSN1/KCNC1/ELAVL4/PTPRN/SYP/CDK5R1/KCNA1/SCGN/SNAP25/GPRIN1/GRIK3/DPYSL3/PCSK1	16
G1	CC	GO:0070382	exocytic vesicle	13/166	226/19869	5.88e-08	4.00171e-06	3.44781e-06	SLC6A17/SYN1/RAB3B/ABCC8/GAD2/ATP6V1G2/SNCAIP/DDC/SYP/SNAP25/TRIM9/SYT4/DPYSL3	13
G1	CC	GO:0043204	perikaryon	11/166	154/19869	7.12e-08	4.00171e-06	3.44781e-06	NGB/NPPA/ELAVL4/PTPRN/ADCYAP1/CDK5R1/KCNA1/PCSK2/CNTNAP2/GRIK3/PCSK1	11
G1	CC	GO:0008021	synaptic vesicle	12/166	208/19869	1.87e-07	8.76548e-06	7.5522e-06	SLC6A17/SYN1/RAB3B/ABCC8/GAD2/ATP6V1G2/SNCAIP/DDC/SYP/SNAP25/TRIM9/SYT4	12
G1	CC	GO:0030658	transport vesicle membrane	12/166	222/19869	3.78e-07	1.51581e-05	1.306e-05	SLC6A17/SYN1/RAB3B/ABCC8/GAD2/ATP6V1G2/SCG3/PTPRN/SYP/SCGN/SYT4/CPE	12
G1	CC	GO:0098563	intrinsic component of synaptic vesicle membrane	6/166	42/19869	1.27034e-06	4.46208e-05	3.84446e-05	SLC6A17/SYN1/RAB3B/ATP6V1G2/SYP/SYT4	6
G1	CC	GO:0030672	synaptic vesicle membrane	8/166	114/19869	5.2054e-06	0.000146272	0.000126025	SLC6A17/SYN1/RAB3B/ABCC8/GAD2/ATP6V1G2/SYP/SYT4	8
G1	CC	GO:0099501	exocytic vesicle membrane	8/166	114/19869	5.2054e-06	0.000146272	0.000126025	SLC6A17/SYN1/RAB3B/ABCC8/GAD2/ATP6V1G2/SYP/SYT4	8
G1	CC	GO:0042734	presynaptic membrane	8/166	148/19869	3.50498e-05	0.000895362	0.00077143	GRM2/KCNC1/GAD2/SNCAIP/SYP/KCNA1/SNAP25/GRIK3	8
G1	CC	GO:0043679	axon terminus	7/166	115/19869	5.14657e-05	0.00120516	0.00103834	KCNC1/PTPRN/SYP/KCNA1/SCGN/GRIK3/PCSK1	7
G1	CC	GO:0030426	growth cone	8/166	167/19869	8.23927e-05	0.00178095	0.00153444	ATCAY/CDK5R2/NRSN1/ELAVL4/CDK5R1/SNAP25/GPRIN1/DPYSL3	8
G1	CC	GO:0034705	potassium channel complex	6/166	89/19869	0.000101823	0.00179658	0.00154791	ABCC8/KCNC1/HCN4/KCNA1/CNTNAP2/GRIK3	6
G1	CC	GO:0030427	site of polarized growth	8/166	173/19869	0.00010539	0.00179658	0.00154791	ATCAY/CDK5R2/NRSN1/ELAVL4/CDK5R1/SNAP25/GPRIN1/DPYSL3	8
G1	CC	GO:0034703	cation channel complex	9/166	222/19869	0.000107217	0.00179658	0.00154791	ABCC8/UNC80/KCNC1/HCN4/RYR3/KCNA1/CACNA1A/CNTNAP2/GRIK3	9
G1	CC	GO:0030285	integral component of synaptic vesicle membrane	4/166	30/19869	0.00010869	0.00179658	0.00154791	SLC6A17/ATP6V1G2/SYP/SYT4	4
G1	CC	GO:0044306	neuron projection terminus	7/166	131/19869	0.000117264	0.00183063	0.00157724	KCNC1/PTPRN/SYP/KCNA1/SCGN/GRIK3/PCSK1	7
G1	CC	GO:0098992	neuronal dense core vesicle	3/166	13/19869	0.00015402	0.00227787	0.00196258	CADPS/SYT4/CHGA	3
G1	CC	GO:0097060	synaptic membrane	11/166	378/19869	0.000347425	0.00488132	0.00420567	GRM2/CHRM4/SLITRK3/KCNC1/GAD2/DGKB/SNCAIP/SYP/KCNA1/SNAP25/GRIK3	11
G1	CC	GO:0098978	glutamatergic synapse	10/166	324/19869	0.000408399	0.00546477	0.00470836	SLC6A17/EPHB1/SH3GL2/CADPS/DLGAP3/ELAVL4/KCNA1/SNAP25/GRIK3/SYT4	10
G1	CC	GO:0034702	ion channel complex	9/166	296/19869	0.000882114	0.011267	0.00970747	ABCC8/UNC80/KCNC1/HCN4/RYR3/KCNA1/CACNA1A/CNTNAP2/GRIK3	9
G1	CC	GO:0031045	dense core granule	3/166	26/19869	0.00129284	0.0157951	0.0136089	CADPS/SYT4/CHGA	3
G1	CC	GO:0031594	neuromuscular junction	4/166	68/19869	0.00252544	0.0295687	0.0254759	DLGAP3/SYP/CDK5R1/TUBA1A	4
G1	CC	GO:0044224	juxtaparanode region of axon	2/166	10/19869	0.00298776	0.0324366	0.0279469	KCNA1/CNTNAP2	2
G1	CC	GO:0031225	anchored component of membrane	6/166	169/19869	0.00300125	0.0324366	0.0279469	SYN1/RAB3B/LYPD1/RTBDN/GAD2/LYPD5	6
G1	CC	GO:0098993	anchored component of synaptic vesicle membrane	2/166	12/19869	0.00433421	0.0435648	0.0375348	SYN1/RAB3B	2
G1	CC	GO:0008076	voltage-gated potassium channel complex	4/166	79/19869	0.00434098	0.0435648	0.0375348	KCNC1/HCN4/KCNA1/CNTNAP2	4
G1	CC	GO:1902495	transmembrane transporter complex	9/166	379/19869	0.00467512	0.0453003	0.03903	ABCC8/UNC80/KCNC1/HCN4/RYR3/KCNA1/CACNA1A/CNTNAP2/GRIK3	9
G1	MF	GO:0005267	potassium channel activity	9/155	122/18432	9.04e-07	0.000302102	0.00027611	ABCC8/KCNH6/KCNH5/KCNC1/HCN4/KCNH7/KCNA1/SNAP25/GRIK3	9
G1	MF	GO:0005249	voltage-gated potassium channel activity	8/155	99/18432	1.86966e-06	0.000312233	0.000285369	ABCC8/KCNH6/KCNH5/KCNC1/HCN4/KCNH7/KCNA1/SNAP25	8
G1	MF	GO:0022843	voltage-gated cation channel activity	9/155	151/18432	5.31919e-06	0.000428214	0.000391371	ABCC8/KCNH6/KCNH5/KCNC1/HCN4/KCNH7/KCNA1/SNAP25/CACNA1A	9
G1	MF	GO:0022836	gated channel activity	13/155	341/18432	6.38281e-06	0.000428214	0.000391371	ABCC8/SHROOM2/KCNH6/NMUR2/KCNH5/KCNC1/HCN4/RYR3/KCNH7/KCNA1/SNAP25/CACNA1A/GRIK3	13
G1	MF	GO:0005261	cation channel activity	13/155	346/18432	7.46501e-06	0.000428214	0.000391371	ABCC8/SHROOM2/KCNH6/UNC80/KCNH5/KCNC1/HCN4/RYR3/KCNH7/KCNA1/SNAP25/CACNA1A/GRIK3	13
G1	MF	GO:0015079	potassium ion transmembrane transporter activity	9/155	158/18432	7.69246e-06	0.000428214	0.000391371	ABCC8/KCNH6/KCNH5/KCNC1/HCN4/KCNH7/KCNA1/SNAP25/GRIK3	9
G1	MF	GO:0005216	ion channel activity	14/155	446/18432	2.49711e-05	0.00119148	0.00108896	ABCC8/SHROOM2/KCNH6/UNC80/NMUR2/KCNH5/KCNC1/HCN4/RYR3/KCNH7/KCNA1/SNAP25/CACNA1A/GRIK3	14
G1	MF	GO:0005244	voltage-gated ion channel activity	9/155	201/18432	5.19806e-05	0.00187887	0.00171722	ABCC8/KCNH6/KCNH5/KCNC1/HCN4/KCNH7/KCNA1/SNAP25/CACNA1A	9
G1	MF	GO:0022832	voltage-gated channel activity	9/155	201/18432	5.19806e-05	0.00187887	0.00171722	ABCC8/KCNH6/KCNH5/KCNC1/HCN4/KCNH7/KCNA1/SNAP25/CACNA1A	9
G1	MF	GO:0099094	ligand-gated cation channel activity	7/155	116/18432	5.62536e-05	0.00187887	0.00171722	ABCC8/SHROOM2/KCNH6/HCN4/RYR3/KCNH7/GRIK3	7
G1	MF	GO:0015267	channel activity	14/155	494/18432	7.54241e-05	0.00212536	0.0019425	ABCC8/SHROOM2/KCNH6/UNC80/NMUR2/KCNH5/KCNC1/HCN4/RYR3/KCNH7/KCNA1/SNAP25/CACNA1A/GRIK3	14
G1	MF	GO:0022803	passive transmembrane transporter activity	14/155	495/18432	7.70622e-05	0.00212536	0.0019425	ABCC8/SHROOM2/KCNH6/UNC80/NMUR2/KCNH5/KCNC1/HCN4/RYR3/KCNH7/KCNA1/SNAP25/CACNA1A/GRIK3	14
G1	MF	GO:0046873	metal ion transmembrane transporter activity	13/155	436/18432	8.27235e-05	0.00212536	0.0019425	ABCC8/SHROOM2/KCNH6/KCNH5/KCNC1/HCN4/RYR3/KCNH7/SLC6A20/KCNA1/SNAP25/CACNA1A/GRIK3	13
G1	MF	GO:0015276	ligand-gated ion channel activity	7/155	146/18432	0.000237185	0.00528131	0.00482692	ABCC8/SHROOM2/KCNH6/HCN4/RYR3/KCNH7/GRIK3	7
G1	MF	GO:0022834	ligand-gated channel activity	7/155	146/18432	0.000237185	0.00528131	0.00482692	ABCC8/SHROOM2/KCNH6/HCN4/RYR3/KCNH7/GRIK3	7
G1	MF	GO:0016538	cyclin-dependent protein serine/threonine kinase regulator activity	4/155	50/18432	0.00082006	0.0171187	0.0156459	CDKN2D/CDK5R2/CDK5R1/CDKN2C	4
G1	MF	GO:0005242	inward rectifier potassium channel activity	3/155	27/18432	0.00147105	0.0272962	0.0249476	ABCC8/KCNH6/KCNH7	3
G1	MF	GO:0008066	glutamate receptor activity	3/155	27/18432	0.00147105	0.0272962	0.0249476	GRM8/GRM2/GRIK3	3
G1	MF	GO:0005184	neuropeptide hormone activity	3/155	30/18432	0.00200457	0.0352381	0.0322063	NPPA/ADCYAP1/GRP	3
G1	MF	GO:0051427	hormone receptor binding	3/155	32/18432	0.00241904	0.0403979	0.0369222	NPPA/ADCYAP1/GNAO1	3
G1	MF	GO:0004860	protein kinase inhibitor activity	4/155	70/18432	0.00286759	0.0456083	0.0416842	CAMK2N2/CDKN2D/MAPK8IP1/CDKN2C	4
G2	BP	GO:0030195	negative regulation of blood coagulation	1969-05-01	50/18903	1.04318e-06	0.00048767	0.000415693	FGB/F2/FGA/SERPINF2/PROC	5
G2	BP	GO:1900047	negative regulation of hemostasis	1969-05-01	51/18903	1.15331e-06	0.00048767	0.000415693	FGB/F2/FGA/SERPINF2/PROC	5
G2	BP	GO:0042886	amide transport	1969-09-01	296/18903	1.24758e-06	0.00048767	0.000415693	KISS1/SPINK1/AQP7/FGB/RFX6/FGA/HNF1A/ABCB1/HNF4A	9
G2	BP	GO:0050819	negative regulation of coagulation	1969-05-01	54/18903	1.5396e-06	0.00048767	0.000415693	FGB/F2/FGA/SERPINF2/PROC	5
G2	BP	GO:0042730	fibrinolysis	1969-04-01	27/18903	2.67774e-06	0.00067854	0.000578392	FGB/F2/FGA/SERPINF2	4
G2	BP	GO:0030193	regulation of blood coagulation	1969-05-01	70/18903	5.63215e-06	0.00117186	0.000998902	FGB/F2/FGA/SERPINF2/PROC	5
G2	BP	GO:1900046	regulation of hemostasis	1969-05-01	72/18903	6.47437e-06	0.00117186	0.000998902	FGB/F2/FGA/SERPINF2/PROC	5
G2	BP	GO:0050818	regulation of coagulation	1969-05-01	75/18903	7.91925e-06	0.00125421	0.0010691	FGB/F2/FGA/SERPINF2/PROC	5
G2	BP	GO:0061045	negative regulation of wound healing	1969-05-01	78/18903	9.605e-06	0.00135217	0.0011526	FGB/F2/FGA/SERPINF2/PROC	5
G2	BP	GO:0031016	pancreas development	1969-05-01	82/18903	1.2275e-05	0.00152482	0.00129977	PTF1A/RFX6/HNF1A/HNF4A/IHH	5
G2	BP	GO:0009914	hormone transport	1969-08-01	300/18903	1.32384e-05	0.00152482	0.00129977	KISS1/SPINK1/FGB/TTR/RFX6/FGA/HNF1A/HNF4A	8
G2	BP	GO:0030072	peptide hormone secretion	1969-07-01	225/18903	1.77794e-05	0.00187721	0.00160015	KISS1/SPINK1/FGB/RFX6/FGA/HNF1A/HNF4A	7
G2	BP	GO:0002790	peptide secretion	1969-07-01	230/18903	2.0483e-05	0.00189046	0.00161144	KISS1/SPINK1/FGB/RFX6/FGA/HNF1A/HNF4A	7
G2	BP	GO:0090277	positive regulation of peptide hormone secretion	1969-05-01	92/18903	2.15089e-05	0.00189046	0.00161144	KISS1/SPINK1/FGB/RFX6/FGA	5
G2	BP	GO:0002793	positive regulation of peptide secretion	1969-05-01	94/18903	2.38732e-05	0.00189046	0.00161144	KISS1/SPINK1/FGB/RFX6/FGA	5
G2	BP	GO:1903035	negative regulation of response to wounding	1969-05-01	94/18903	2.38732e-05	0.00189046	0.00161144	FGB/F2/FGA/SERPINF2/PROC	5
G2	BP	GO:0015833	peptide transport	1969-07-01	254/18903	3.86366e-05	0.00287956	0.00245456	KISS1/SPINK1/FGB/RFX6/FGA/HNF1A/HNF4A	7
G2	BP	GO:0090276	regulation of peptide hormone secretion	1969-06-01	179/18903	4.84765e-05	0.00341221	0.00290859	KISS1/SPINK1/FGB/RFX6/FGA/HNF4A	6
G2	BP	GO:0002791	regulation of peptide secretion	1969-06-01	182/18903	5.31786e-05	0.00354617	0.00302278	KISS1/SPINK1/FGB/RFX6/FGA/HNF4A	6
G2	BP	GO:0090087	regulation of peptide transport	1969-06-01	184/18903	5.65112e-05	0.00357998	0.0030516	KISS1/SPINK1/FGB/RFX6/FGA/HNF4A	6
G2	BP	GO:0046887	positive regulation of hormone secretion	1969-05-01	123/18903	8.66072e-05	0.0052253	0.00445408	KISS1/SPINK1/FGB/RFX6/FGA	5
G2	BP	GO:0046879	hormone secretion	1969-07-01	291/18903	9.09681e-05	0.00523894	0.00446571	KISS1/SPINK1/FGB/RFX6/FGA/HNF1A/HNF4A	7
G2	BP	GO:0031639	plasminogen activation	1969-03-01	27/18903	0.000127862	0.00675007	0.00575381	FGB/FGA/SERPINF2	3
G2	BP	GO:0032967	positive regulation of collagen biosynthetic process	1969-03-01	27/18903	0.000127862	0.00675007	0.00575381	F2/SERPINF2/IHH	3
G2	BP	GO:0010714	positive regulation of collagen metabolic process	1969-03-01	28/18903	0.000142832	0.00701503	0.00597966	F2/SERPINF2/IHH	3
G2	BP	GO:0061041	regulation of wound healing	1969-05-01	137/18903	0.000143955	0.00701503	0.00597966	FGB/F2/FGA/SERPINF2/PROC	5
G2	BP	GO:0007596	blood coagulation	1969-06-01	225/18903	0.000170655	0.00800812	0.00682618	FGB/F2/FGA/SERPINF2/PROC/HNF4A	6
G2	BP	GO:0050817	coagulation	1969-06-01	230/18903	0.000192239	0.00859827	0.00732923	FGB/F2/FGA/SERPINF2/PROC/HNF4A	6
G2	BP	GO:0007599	hemostasis	1969-06-01	231/18903	0.000196803	0.00859827	0.00732923	FGB/F2/FGA/SERPINF2/PROC/HNF4A	6
G2	BP	GO:0046883	regulation of hormone secretion	1969-06-01	234/18903	0.000211013	0.0089118	0.00759648	KISS1/SPINK1/FGB/RFX6/FGA/HNF4A	6
G2	BP	GO:1903034	regulation of response to wounding	1969-05-01	172/18903	0.000413186	0.0165293	0.0140897	FGB/F2/FGA/SERPINF2/PROC	5
G2	BP	GO:0032965	regulation of collagen biosynthetic process	1969-03-01	40/18903	0.000417473	0.0165293	0.0140897	F2/SERPINF2/IHH	3
G2	BP	GO:0055090	acylglycerol homeostasis	1969-03-01	42/18903	0.000482555	0.0179823	0.0153282	APOC3/ANGPTL3/HNF4A	3
G2	BP	GO:0070328	triglyceride homeostasis	1969-03-01	42/18903	0.000482555	0.0179823	0.0153282	APOC3/ANGPTL3/HNF4A	3
G2	BP	GO:1903532	positive regulation of secretion by cell	1969-06-01	278/18903	0.000528848	0.0190625	0.016249	KISS1/SPINK1/FGB/RFX6/FGA/ANG	6
G2	BP	GO:0050878	regulation of body fluid levels	1969-07-01	390/18903	0.000541634	0.0190625	0.016249	SPINK1/FGB/F2/FGA/SERPINF2/PROC/HNF4A	7
G2	BP	GO:0010712	regulation of collagen metabolic process	1969-03-01	45/18903	0.000591819	0.0202658	0.0172747	F2/SERPINF2/IHH	3
G2	BP	GO:0031281	positive regulation of cyclase activity	1969-03-01	49/18903	0.000760434	0.0247044	0.0210582	GUCA2B/GUCA2A/CALCA	3
G2	BP	GO:0034661	ncRNA catabolic process	1969-03-01	49/18903	0.000760434	0.0247044	0.0210582	GAS5/ANG/ZCCHC8	3
G2	BP	GO:0032964	collagen biosynthetic process	1969-03-01	50/18903	0.000806867	0.0249342	0.0212541	F2/SERPINF2/IHH	3
G2	BP	GO:0051349	positive regulation of lyase activity	1969-03-01	50/18903	0.000806867	0.0249342	0.0212541	GUCA2B/GUCA2A/CALCA	3
G2	BP	GO:0051047	positive regulation of secretion	1969-06-01	304/18903	0.000843728	0.0249407	0.0212596	KISS1/SPINK1/FGB/RFX6/FGA/ANG	6
G2	BP	GO:0031284	positive regulation of guanylate cyclase activity	1969-02-01	12/18903	0.000846447	0.0249407	0.0212596	GUCA2B/GUCA2A	2
G2	BP	GO:0051918	negative regulation of fibrinolysis	1969-02-01	13/18903	0.000997989	0.0287375	0.0244961	F2/SERPINF2	2
G2	BP	GO:0019730	antimicrobial humoral response	1969-04-01	125/18903	0.00113041	0.0318274	0.0271299	FGB/F2/FGA/ANG	4
G2	BP	GO:0050714	positive regulation of protein secretion	1969-04-01	129/18903	0.0012702	0.0349858	0.0298222	FGB/RFX6/FGA/ANG	4
G2	BP	GO:0031282	regulation of guanylate cyclase activity	1969-02-01	15/18903	0.00133712	0.0352945	0.0300853	GUCA2B/GUCA2A	2
G2	BP	GO:0034116	positive regulation of heterotypic cell-cell adhesion	1969-02-01	15/18903	0.00133712	0.0352945	0.0300853	FGB/FGA	2
G2	BP	GO:0055091	phospholipid homeostasis	1969-02-01	16/18903	0.00152454	0.0394203	0.0336021	ANGPTL3/HNF4A	2
G2	BP	GO:0019731	antibacterial humoral response	1969-03-01	63/18903	0.00158037	0.0398582	0.0339754	FGB/FGA/ANG	3
G2	BP	GO:0023061	signal release	1969-07-01	470/18903	0.00160439	0.0398582	0.0339754	KISS1/SPINK1/FGB/RFX6/FGA/HNF1A/HNF4A	7
G2	BP	GO:0060192	negative regulation of lipase activity	1969-02-01	17/18903	0.00172375	0.0412073	0.0351254	APOC3/ANGPTL3	2
G2	BP	GO:0072378	blood coagulation, fibrin clot formation	1969-02-01	17/18903	0.00172375	0.0412073	0.0351254	FGB/FGA	2
G2	BP	GO:0001889	liver development	1969-04-01	141/18903	0.00176167	0.0413341	0.0352335	FGL1/HNF1A/HNF4A/IHH	4
G2	BP	GO:0031638	zymogen activation	1969-03-01	67/18903	0.00188673	0.042602	0.0363143	FGB/FGA/SERPINF2	3
G2	BP	GO:0061008	hepaticobiliary system development	1969-04-01	144/18903	0.00190256	0.042602	0.0363143	FGL1/HNF1A/HNF4A/IHH	4
G2	BP	GO:0051917	regulation of fibrinolysis	1969-02-01	18/18903	0.00193465	0.042602	0.0363143	F2/SERPINF2	2
G2	BP	GO:0009306	protein secretion	1969-06-01	359/18903	0.00197223	0.042602	0.0363143	FGB/RFX6/FGA/HNF1A/ANG/HNF4A	6
G2	BP	GO:0035592	establishment of protein localization to extracellular region	1969-06-01	360/18903	0.00199997	0.042602	0.0363143	FGB/RFX6/FGA/HNF1A/ANG/HNF4A	6
G2	BP	GO:0035296	regulation of tube diameter	1969-04-01	147/18903	0.00205108	0.042602	0.0363143	FGB/FGA/SERPINF2/CALCA	4
G2	BP	GO:0097746	blood vessel diameter maintenance	1969-04-01	147/18903	0.00205108	0.042602	0.0363143	FGB/FGA/SERPINF2/CALCA	4
G2	BP	GO:0035150	regulation of tube size	1969-04-01	148/18903	0.00210232	0.042962	0.0366211	FGB/FGA/SERPINF2/CALCA	4
G2	BP	GO:0070525	tRNA threonylcarbamoyladenosine metabolic process	1969-02-01	19/18903	0.00215717	0.043383	0.03698	CTAG2/CTAG1B	2
G2	BP	GO:0071692	protein localization to extracellular region	1969-06-01	368/18903	0.00223268	0.0442001	0.0376765	FGB/RFX6/FGA/HNF1A/ANG/HNF4A	6
G2	BP	GO:0051004	regulation of lipoprotein lipase activity	1969-02-01	20/18903	0.00239121	0.045904	0.0391289	APOC3/ANGPTL3	2
G2	BP	GO:0072376	protein activation cascade	1969-02-01	20/18903	0.00239121	0.045904	0.0391289	FGB/FGA	2
G2	BP	GO:0050708	regulation of protein secretion	1969-05-01	257/18903	0.00247308	0.0467671	0.0398646	FGB/RFX6/FGA/ANG/HNF4A	5
G2	CC	GO:0072562	blood microparticle	1968-06-01	145/19869	1.02714e-05	0.000974851	0.000814143	GC/FGB/F2/FGA/SERPINF2/AMBP	6
G2	CC	GO:0062023	collagen-containing extracellular matrix	1968-09-01	433/19869	1.61132e-05	0.000974851	0.000814143	APOC3/ANGPTL3/FGL1/FGB/F2/FGA/SERPINF2/AMBP/ANG	9
G2	CC	GO:0031093	platelet alpha granule lumen	1968-03-01	67/19869	0.00157046	0.048733	0.0406991	FGB/FGA/SERPINF2	3
G2	CC	GO:0016324	apical plasma membrane	1968-06-01	368/19869	0.00161389	0.048733	0.0406991	KISS1/MUC13/KCNE4/ABCB1/TRPM6/ANXA13	6
G2	CC	GO:0045177	apical part of cell	1968-06-01	435/19869	0.00370795	0.048733	0.0406991	KISS1/MUC13/KCNE4/ABCB1/TRPM6/ANXA13	6
G2	CC	GO:0031091	platelet alpha granule	1968-03-01	91/19869	0.00375672	0.048733	0.0406991	FGB/FGA/SERPINF2	3
G2	CC	GO:0098803	respiratory chain complex	1968-03-01	91/19869	0.00375672	0.048733	0.0406991	NDUFB9/COX7B2/BCS1L	3
G2	CC	GO:0005746	mitochondrial respirasome	1968-03-01	94/19869	0.00411499	0.048733	0.0406991	NDUFB9/COX7B2/BCS1L	3
G2	CC	GO:0005788	endoplasmic reticulum lumen	1968-05-01	312/19869	0.00429918	0.048733	0.0406991	IGFBP1/F2/FGA/PROC/ARSL	5
G2	CC	GO:0034774	secretory granule lumen	1968-05-01	322/19869	0.00490889	0.048733	0.0406991	PTGES2/FGB/TTR/FGA/SERPINF2	5
G2	CC	GO:0070469	respirasome	1968-03-01	101/19869	0.00502977	0.048733	0.0406991	NDUFB9/COX7B2/BCS1L	3
G2	CC	GO:0060205	cytoplasmic vesicle lumen	1968-05-01	325/19869	0.00510322	0.048733	0.0406991	PTGES2/FGB/TTR/FGA/SERPINF2	5
G2	CC	GO:0031983	vesicle lumen	1968-05-01	327/19869	0.00523577	0.048733	0.0406991	PTGES2/FGB/TTR/FGA/SERPINF2	5
G2	CC	GO:0005796	Golgi lumen	1968-03-01	106/19869	0.00575247	0.0497178	0.0415216	MUC13/F2/PROC	3
G3	BP	GO:0043123	positive regulation of I-kappaB kinase/NF-kappaB signaling	1942-07-01	189/18903	1.79e-07	0.000131838	9.61724e-05	AJUBA/CLEC6A/TRADD/TLR4/TNFRSF1A/TNFRSF10B/APOL3	7
G3	BP	GO:0007249	I-kappaB kinase/NF-kappaB signaling	1942-08-01	288/18903	1.98e-07	0.000131838	9.61724e-05	AJUBA/CLEC6A/TRADD/TLR4/TNFRSF1A/TNFRSF10B/APOL3/BCL3	8
G3	BP	GO:0043122	regulation of I-kappaB kinase/NF-kappaB signaling	1942-07-01	255/18903	1.35004e-06	0.000598069	0.000436277	AJUBA/CLEC6A/TRADD/TLR4/TNFRSF1A/TNFRSF10B/APOL3	7
G3	BP	GO:0071260	cellular response to mechanical stimulus	1942-04-01	73/18903	2.05008e-05	0.0068114	0.00496875	TLR4/TNFRSF1A/TNFRSF10B/CNN2	4
G3	BP	GO:0032677	regulation of interleukin-8 production	1942-04-01	103/18903	7.93573e-05	0.0133986	0.00977392	ANXA1/TLR4/ANXA4/BCL3	4
G3	BP	GO:0032717	negative regulation of interleukin-8 production	1942-03-01	38/18903	8.15058e-05	0.0133986	0.00977392	ANXA1/ANXA4/BCL3	3
G3	BP	GO:0032637	interleukin-8 production	1942-04-01	104/18903	8.23991e-05	0.0133986	0.00977392	ANXA1/TLR4/ANXA4/BCL3	4
G3	BP	GO:0071214	cellular response to abiotic stimulus	1942-06-01	335/18903	9.07351e-05	0.0133986	0.00977392	TLR4/CHP1/TNFRSF1A/TNFRSF10B/CNN2/YBX3	6
G3	BP	GO:0104004	cellular response to environmental stimulus	1942-06-01	335/18903	9.07351e-05	0.0133986	0.00977392	TLR4/CHP1/TNFRSF1A/TNFRSF10B/CNN2/YBX3	6
G3	BP	GO:0007229	integrin-mediated signaling pathway	1942-04-01	113/18903	0.000113728	0.0151144	0.0110256	SLC2A10/ITGB2/ITGA9/ITGB4	4
G3	BP	GO:0042088	T-helper 1 type immune response	1942-03-01	46/18903	0.000144862	0.017502	0.0127673	ANXA1/TLR4/BCL3	3
G3	BP	GO:0001818	negative regulation of cytokine production	1942-06-01	371/18903	0.000158497	0.0175536	0.0128049	SLC2A10/ANXA1/PDCD1LG2/TLR4/ANXA4/BCL3	6
G3	BP	GO:0038061	NIK/NF-kappaB signaling	1942-04-01	142/18903	0.000273711	0.0279817	0.020412	TRADD/TLR4/TNFRSF10B/BCL3	4
G3	BP	GO:0070663	regulation of leukocyte proliferation	1942-05-01	269/18903	0.000310976	0.0295205	0.0215345	ANXA1/PDCD1LG2/IL4I1/TLR4/CNN2	5
G3	BP	GO:0032613	interleukin-10 production	1942-03-01	65/18903	0.000404788	0.0330152	0.0240838	PDCD1LG2/TLR4/BCL3	3
G3	BP	GO:0032653	regulation of interleukin-10 production	1942-03-01	65/18903	0.000404788	0.0330152	0.0240838	PDCD1LG2/TLR4/BCL3	3
G3	BP	GO:0002366	leukocyte activation involved in immune response	1942-05-01	293/18903	0.000459877	0.0330152	0.0240838	ANXA1/ITGB2/SNAP23/TLR4/BCL3	5
G3	BP	GO:0002263	cell activation involved in immune response	1942-05-01	297/18903	0.000489165	0.0330152	0.0240838	ANXA1/ITGB2/SNAP23/TLR4/BCL3	5
G3	BP	GO:0006570	tyrosine metabolic process	1942-02-01	15/18903	0.000496843	0.0330152	0.0240838	IL4I1/FAH	2
G3	BP	GO:0045064	T-helper 2 cell differentiation	1942-02-01	15/18903	0.000496843	0.0330152	0.0240838	ANXA1/BCL3	2
G3	BP	GO:0009074	aromatic amino acid family catabolic process	1942-02-01	16/18903	0.000567021	0.0358843	0.0261768	IL4I1/FAH	2
G3	BP	GO:0071496	cellular response to external stimulus	1942-05-01	328/18903	0.000766455	0.0463009	0.0337754	PHEX/TLR4/TNFRSF1A/TNFRSF10B/CNN2	5
G3	BP	GO:0031334	positive regulation of protein-containing complex assembly	1942-04-01	192/18903	0.000853851	0.047458	0.0346195	WARS1/AJUBA/TLR4/CDC42EP1	4
G3	BP	GO:0008625	extrinsic apoptotic signaling pathway via death domain receptors	1942-03-01	85/18903	0.000887519	0.047458	0.0346195	TRADD/TNFRSF1A/TNFRSF10B	3
G3	BP	GO:0098543	detection of other organism	1942-02-01	20/18903	0.000892738	0.047458	0.0346195	CLEC6A/TLR4	2
G3	BP	GO:0033627	cell adhesion mediated by integrin	1942-03-01	88/18903	0.00098151	0.0491796	0.0358753	ITGB2/ITGA9/ITGB4	3
G3	BP	GO:0070661	leukocyte proliferation	1942-05-01	348/18903	0.000999133	0.0491796	0.0358753	ANXA1/PDCD1LG2/IL4I1/TLR4/CNN2	5
G3	CC	GO:0005925	focal adhesion	1943-09-01	422/19869	2.4e-07	1.55087e-05	1.18587e-05	ANXA1/ITGB2/AJUBA/SNAP23/AHNAK/CDC42EP1/CHP1/CNN2/ITGB4	9
G3	CC	GO:0030055	cell-substrate junction	1943-09-01	432/19869	2.93e-07	1.55087e-05	1.18587e-05	ANXA1/ITGB2/AJUBA/SNAP23/AHNAK/CDC42EP1/CHP1/CNN2/ITGB4	9
G3	CC	GO:0008305	integrin complex	1943-03-01	31/19869	4.06824e-05	0.00143745	0.00109914	ITGB2/ITGA9/ITGB4	3
G3	CC	GO:0009897	external side of plasma membrane	1943-07-01	462/19869	5.48456e-05	0.00145341	0.00111135	ANXA1/ITGB2/CLEC6A/PDCD1LG2/CTSB/TLR4/ITGA9	7
G3	CC	GO:0098636	protein complex involved in cell adhesion	1943-03-01	52/19869	0.000193784	0.00410823	0.00314135	ITGB2/ITGA9/ITGB4	3
G3	CC	GO:0070820	tertiary granule	1943-04-01	164/19869	0.000429683	0.00759106	0.00580448	ITGB2/SNAP23/CNN2/FPR1	4
G3	CC	GO:0005912	adherens junction	1943-04-01	179/19869	0.000597503	0.00794886	0.00607807	ANXA1/AJUBA/SNAP23/CDC42EP1	4
G3	CC	GO:0045121	membrane raft	1943-05-01	326/19869	0.000665642	0.00794886	0.00607807	ITGB2/TRADD/AHNAK/CHP1/TNFRSF1A	5
G3	CC	GO:0098857	membrane microdomain	1943-05-01	327/19869	0.000674903	0.00794886	0.00607807	ITGB2/TRADD/AHNAK/CHP1/TNFRSF1A	5
G3	CC	GO:0001891	phagocytic cup	1943-02-01	28/19869	0.00166863	0.0176875	0.0135247	ANXA1/TLR4	2
G3	CC	GO:0009925	basal plasma membrane	1943-04-01	254/19869	0.00217624	0.0209711	0.0160355	ANXA1/SLC2A9/ITGA9/ITGB4	4
G3	CC	GO:0045178	basal part of cell	1943-04-01	272/19869	0.00278698	0.0246183	0.0188244	ANXA1/SLC2A9/ITGA9/ITGB4	4
G3	CC	GO:0005766	primary lysosome	1943-03-01	155/19869	0.00457241	0.0346197	0.0264719	SNAP23/CTSA/FPR1	3
G3	CC	GO:0042582	azurophil granule	1943-03-01	155/19869	0.00457241	0.0346197	0.0264719	SNAP23/CTSA/FPR1	3
G3	CC	GO:0042581	specific granule	1943-03-01	160/19869	0.0049949	0.0352973	0.02699	ITGB2/SNAP23/CNN2	3
G3	CC	GO:0101002	ficolin-1-rich granule	1943-03-01	185/19869	0.00745701	0.0481457	0.0368145	ITGB2/CTSB/FPR1	3
G3	CC	GO:0101003	ficolin-1-rich granule membrane	1943-02-01	61/19869	0.00772148	0.0481457	0.0368145	ITGB2/FPR1	2
G3	MF	GO:0004859	phospholipase inhibitor activity	1942-02-01	13/18432	0.000389129	0.023088	0.0161536	ANXA1/ANXA4	2
G3	MF	GO:0005035	death receptor activity	1942-02-01	13/18432	0.000389129	0.023088	0.0161536	TNFRSF1A/TNFRSF10B	2
G3	MF	GO:0005402	carbohydrate:cation symporter activity	1942-02-01	16/18432	0.00059607	0.023088	0.0161536	SLC2A10/SLC2A9	2
G3	MF	GO:0055102	lipase inhibitor activity	1942-02-01	17/18432	0.000674571	0.023088	0.0161536	ANXA1/ANXA4	2
G3	MF	GO:0098641	cadherin binding involved in cell-cell adhesion	1942-02-01	18/18432	0.000757796	0.023088	0.0161536	ANXA1/CDC42EP1	2
G3	MF	GO:0048306	calcium-dependent protein binding	1942-03-01	81/18432	0.000829511	0.023088	0.0161536	ANXA1/ANXA4/CHP1	3
G3	MF	GO:0005355	glucose transmembrane transporter activity	1942-02-01	24/18432	0.00135521	0.0260524	0.0182277	SLC2A10/SLC2A9	2
G3	MF	GO:0015149	hexose transmembrane transporter activity	1942-02-01	24/18432	0.00135521	0.0260524	0.0182277	SLC2A10/SLC2A9	2
G3	MF	GO:0015295	solute:proton symporter activity	1942-02-01	26/18432	0.00159121	0.0260524	0.0182277	SLC2A10/SLC2A9	2
G3	MF	GO:0015145	monosaccharide transmembrane transporter activity	1942-02-01	27/18432	0.00171603	0.0260524	0.0182277	SLC2A10/SLC2A9	2
G3	MF	GO:0038187	pattern recognition receptor activity	1942-02-01	27/18432	0.00171603	0.0260524	0.0182277	CLEC6A/TLR4	2
G3	MF	GO:0051119	sugar transmembrane transporter activity	1942-02-01	29/18432	0.0019792	0.0275439	0.0192712	SLC2A10/SLC2A9	2
G3	MF	GO:0015078	proton transmembrane transporter activity	1942-03-01	136/18432	0.00365525	0.0469559	0.0328529	SLC2A10/SLC2A9/CHP1	3

## Sheet: TableS4
Gene	Cluster			TableS4. 500 most variable genes in the Rousseaux cohort
IGLL5	G1
MUC20	G1
NDNF	G1
CEMIP	G1
HLA-DQA1	G1
SFTA3	G1
HS6ST2	G1
BPIFB1	G1
SFTA2	G1
CXCL1	G1
ACSL5	G1
PGC	G1
PTGS2	G1
GSTT1	G1
PLA2G4A	G1
AQP4	G1
ADAMDEC1	G1
SCGB1A1	G1
AREG	G1
SPINK5	G1
PROM2	G1
CYP4B1	G1
ERP27	G1
KCNJ15	G1
BPIFA1	G1
PDZK1IP1	G1
C16ORF89	G1
HPGD	G1
MZB1	G1
LMO3	G1
ICAM1	G1
CXCL13	G1
SELENBP1	G1
SLAMF7	G1
CFI	G1
CFB	G1
CCL19	G1
CTSE	G1
KYNU	G1
ANXA3	G1
FLRT3	G1
GREM1	G1
DDX3Y	G1
SLC7A2	G1
FAM3B	G1
CXCL2	G1
SDR16C5	G1
HLA-DRB4	G1
COL10A1	G1
C1ORF116	G1
NKX2-1	G1
IRX2	G1
CCL20	G1
HP	G1
CP	G1
SUSD2	G1
ST6GALNAC1	G1
CYP24A1	G1
MSMB	G1
TFF1	G1
SCN7A	G1
GKN2	G1
CPS1	G1
AFAP1-AS1	G1
C9ORF152	G1
FDCSP	G1
MUC4	G1
CAPN8	G1
MSLN	G1
AOC1	G1
ADH1C	G1
LGSN	G1
SCEL	G1
COL4A3	G1
TFPI2	G1
IRX1	G1
PAEP	G1
FGB	G1
DSCAM-AS1	G1
EREG	G1
CT83	G1
FREM2	G1
CLDN18	G1
ARSL	G1
CRLF1	G1
SPINK1	G1
WIF1	G1
TMEM45B	G1
FGG	G1
SLC44A4	G1
TMC5	G1
CLDN10	G1
HLA-DQB1	G1
HSD17B6	G1
FGA	G1
LRRK2	G1
DEFB1	G1
FGL1	G1
SLC6A14	G1
CYP4X1	G1
SCIN	G1
TNFRSF17	G1
DPP4	G1
CYP2B7P	G1
CXCL5	G1
SLC4A4	G1
PEBP4	G1
CHL1	G1
CXCL11	G1
TESC	G1
SERPINA3	G1
ADH1B	G1
C19ORF33	G1
C3	G1
SCGB3A1	G1
CEACAM5	G1
AGR3	G1
ITGB6	G1
CLIC6	G1
SFTPA2	G1
GPRC5A	G1
CXCL10	G1
S100A9	G1
S100A8	G1
RPS4Y1	G1
S100A14	G1
PIGR	G1
HOPX	G1
KRT19	G1
SFTPD	G1
TACSTD2	G1
MGST1	G1
C4BPA	G1
SLPI	G1
SFTPB	G1
KRT7	G1
CHI3L1	G1
CXCL8	G1
NAPSA	G1
SCNN1A	G1
CCL18	G1
WFDC2	G1
LAMP3	G1
SFRP2	G1
CXCL9	G1
CEACAM6	G1
MALL	G1
CXCL17	G1
BMS1P20	G1
SCGB3A2	G1
MUC1	G1
EHF	G1
LAMB3	G1
TCIM	G1
SFTPC	G1
AQP3	G1
C15ORF48	G1
UBD	G1
KIT	G1
LCN2	G1
CYP1B1	G1
SLC34A2	G1
TSPAN8	G1
STEAP4	G1
MMP1	G1
CPA3	G1
FOLR1	G1
FOXQ1	G1
SPP1	G1
RAB27B	G1
JCHAIN	G1
INAVA	G1
TREM1	G1
MMP7	G1
RARRES1	G1
PARM1	G1
POU2AF1	G1
LTF	G1
S100P	G1
CPM	G1
KCNMB2	G2
XIST	G2
NCAM1	G2
CNTN3	G2
DIRAS3	G2
CAMK2B	G2
IGFBPL1	G2
NALF1	G2
TMEM178A	G2
SCGN	G2
NEUROD1	G2
SCG2	G2
EPHA7	G2
NOVA1	G2
TMEM178B	G2
PROX1	G2
APOH	G2
NOL4	G2
RDH12	G2
MAP7D2	G2
PCDHB5	G2
DNER	G2
KCNJ3	G2
RAB3B	G2
UCHL1	G2
RELN	G2
NKX2-2	G2
INSM1	G2
GC	G2
DACH1	G2
RFX6	G2
NELL1	G2
SNAP25	G2
GRP	G2
RGS17	G2
NPTX2	G2
ASCL1	G2
CGA	G2
ELAPOR1	G2
FGF14	G2
RNF182	G2
PCSK1	G2
SOX1	G2
EEF1A2	G2
SYT1	G2
SYT4	G2
ST18	G2
TM4SF4	G2
SLC35D3	G2
ISL1	G2
NEXMIF	G2
ELAVL4	G2
SSTR1	G2
ASB4	G2
CALCA	G2
PCSK2	G2
GHRH	G2
SLCO5A1	G2
PPM1E	G2
TMED6	G2
VIL1	G2
RIMS2	G2
NRXN1	G2
LY6H	G2
HEPACAM2	G2
PON1	G2
PRLR	G2
PCK1	G2
STMN2	G2
SCG3	G2
SLITRK6	G2
FOXG1	G2
SST	G2
RET	G2
ADCYAP1	G2
ELAVL3	G2
MPPED2	G2
LONRF2	G2
TRPM8	G2
SOWAHA	G2
NEFM	G2
PPP2R2B	G2
GNG4	G2
CHGA	G2
SCGB2A1	G2
SOX11	G2
SCN3A	G2
ELAVL2	G2
GAS2	G2
F5	G2
OTP	G2
DRAIC	G2
DCX	G2
GABRB3	G2
IRS4	G2
SH3GL2	G2
NFASC	G2
MIR7-3HG	G2
VTN	G2
TCEAL2	G2
CPB2	G2
RIMBP2	G2
PAK3	G2
HGD	G2
NEFL	G2
MS4A8	G2
A1CF	G2
BEX5	G2
PROM1	G2
COCH	G2
PPP2R2C	G2
PON3	G2
RNF128	G2
KIF5C	G2
DNALI1	G2
PTPRN2	G2
TMSB15A	G2
UGT8	G2
INA	G2
SCG5	G2
MAP2	G2
PNMA8A	G2
UBE2QL1	G2
CDH2	G2
TTR	G2
PNMA2	G2
TOX3	G2
DDC	G2
SORBS2	G2
FOXA2	G2
PCSK1N	G2
ABAT	G2
PEG10	G2
TUBB2B	G2
PCP4	G2
PPP1R9A	G2
SYT13	G2
TMEM163	G2
ZNF667-AS1	G2
BEX1	G2
ID4	G2
PDK4	G2
LPL	G2
SMAD9	G2
HES6	G2
NRCAM	G2
DNAJC12	G2
CLGN	G2
LINC00261	G2
TFF3	G2
AZGP1	G2
AGT	G2
SFRP1	G2
CLDN11	G2
RASSF6	G2
KLK12	G2
PKIB	G2
CHGB	G2
RTN1	G2
FGFBP1	G3
FOXE1	G3
CLDN1	G3
SOST	G3
AHNAK2	G3
KRT15	G3
HORMAD1	G3
P3H2	G3
FGFR3	G3
GPC3	G3
KRT23	G3
IGF2BP2	G3
GSTA1	G3
VSNL1	G3
CALML5	G3
KRT6C	G3
PTHLH	G3
TRIM29	G3
SERPINB2	G3
KRT17	G3
AKR1B10	G3
LINC01133	G3
ITGA2	G3
FAM110C	G3
PPP1R14C	G3
PKP1	G3
SERPINB13	G3
TFAP2A	G3
SERPINB4	G3
KRTDAP	G3
CYP4F11	G3
LGR5	G3
DSC3	G3
FGFBP2	G3
FAM83C	G3
IL36G	G3
ITGB8	G3
GABRP	G3
TP63	G3
DAPL1	G3
SLC7A11	G3
GJB2	G3
CD109	G3
SFN	G3
GPR15LG	G3
AKR1C1	G3
LAMC2	G3
IL1RN	G3
FERMT1	G3
CA12	G3
SERPINB3	G3
KRT5	G3
ABCA13	G3
GDA	G3
CALML3	G3
HAS3	G3
BNC1	G3
LAMA3	G3
SPRR1A	G3
CXCL6	G3
DSC2	G3
MMP10	G3
GJB6	G3
BCHE	G3
FZD10	G3
NMRAL2P	G3
ULBP2	G3
FAM83B	G3
NTS	G3
TENM2	G3
KLK11	G3
S100A2	G3
AKR1C3	G3
GPX2	G3
FXYD3	G3
PTPRZ1	G3
ALDH1A1	G3
LY6D	G3
GPR87	G3
MRAP2	G3
KLHL13	G3
SPRR3	G3
CST1	G3
SPRR1B	G3
SOSTDC1	G3
FST	G3
TNC	G3
CAPNS2	G3
SPRR2A	G3
TMPRSS4	G3
CFAP251	G3
AADAC	G3
KRT14	G3
NQO1	G3
DKK1	G3
IL20RB	G3
CSTA	G3
LCAL1	G3
OLFM1	G3
NR0B1	G3
CLCA2	G3
ZNF750	G3
ADH7	G3
KLK10	G3
KRT13	G3
GBP6	G3
MMP3	G3
TMPRSS11E	G3
DMRT2	G3
KRT16	G3
COL4A6	G3
PI3	G3
COL4A5	G3
CXCL14	G3
ALDH3A1	G3
LINC00942	G3
SERPINB5	G3
DSG3	G3
TPRG1	G3
UPK1B	G3
FBN2	G3
IL1R2	G3
AKR1C2	G3
KRT6B	G3
RHCG	G3
MAGEA1	G4
TTK	G4
NUF2	G4
MMP12	G4
DLX5	G4
MAGEA11	G4
NMU	G4
EPHB1	G4
SOX2	G4
ZIC2	G4
TKTL1	G4
DLX6	G4
PMAIP1	G4
CDCA7	G4
DHRS2	G4
GAL	G4
ASPM	G4
DLX2	G4
HOXA10	G4
SOX2-OT	G4
MAGEA4	G4
EYA2	G4
PSAT1	G4
CEL	G4
TOP2A	G4
DLGAP5	G4
SHISA2	G4
CALB1	G4
IGF2BP3	G4
E2F7	G4
CDKN2A	G4
DLX1	G4
PENK	G4
NRN1	G4
GTSF1	G4
PRAME	G4

## Sheet: TableS5
TableS3. Gene ontology for most variable genes in the Rousseaux cohort, related to TableS4
Cluster	ONTOLOGY	ID	Description	GeneRatio	BgRatio	pvalue	p.adjust	qvalue	geneID	Count
G1	BP	GO:0006959	humoral immune response	28/163	320/18903	2.43e-20	6.45e-17	5.31e-17	IGLL5/CXCL1/PGC/SPINK5/BPIFA1/CXCL13/CFI/CFB/CXCL2/FGB/HLA-DQB1/FGA/DEFB1/CXCL5/CXCL11/C3/CXCL10/S100A9/SFTPD/C4BPA/SLPI/CXCL8/WFDC2/CXCL9/JCHAIN/TREM1/POU2AF1/LTF	28
G1	BP	GO:0019730	antimicrobial humoral response	20/163	125/18903	5.17e-20	6.87e-17	5.66e-17	CXCL1/PGC/SPINK5/BPIFA1/CXCL13/CXCL2/FGB/FGA/DEFB1/CXCL5/CXCL11/CXCL10/S100A9/SFTPD/SLPI/CXCL8/WFDC2/CXCL9/JCHAIN/LTF	20
G1	BP	GO:0071621	granulocyte chemotaxis	17/163	130/18903	1.22e-15	1.08e-12	8.86e-13	CXCL1/CXCL13/CCL19/CXCL2/CCL20/DPP4/CXCL5/CXCL11/CXCL10/S100A9/S100A8/S100A14/CXCL8/CCL18/CXCL9/CXCL17/TREM1	17
G1	BP	GO:0061844	antimicrobial humoral immune response mediated by antimicrobial peptide	14/163	81/18903	7.9e-15	5.24e-12	4.32e-12	CXCL1/PGC/SPINK5/BPIFA1/CXCL13/CXCL2/DEFB1/CXCL5/CXCL11/CXCL10/S100A9/CXCL8/CXCL9/LTF	14
G1	BP	GO:0030593	neutrophil chemotaxis	15/163	106/18903	1.86e-14	9.87e-12	8.12e-12	CXCL1/CXCL13/CCL19/CXCL2/CCL20/DPP4/CXCL5/CXCL11/CXCL10/S100A9/S100A8/CXCL8/CCL18/CXCL9/TREM1	15
G1	BP	GO:0030595	leukocyte chemotaxis	20/163	240/18903	2.29e-14	1.01e-11	8.35e-12	CXCL1/CXCL13/CCL19/GREM1/CXCL2/CCL20/DPP4/CXCL5/CXCL11/CXCL10/S100A9/S100A8/S100A14/SFTPD/CXCL8/CCL18/CXCL9/CXCL17/KIT/TREM1	20
G1	BP	GO:0097529	myeloid leukocyte migration	20/163	242/18903	2.69e-14	1.02e-11	8.39e-12	CXCL1/CXCL13/CCL19/GREM1/CXCL2/CCL20/DPP4/CXCL5/CXCL11/CXCL10/S100A9/S100A8/S100A14/SFTPD/CXCL8/CCL18/CXCL9/CXCL17/KIT/TREM1	20
G1	BP	GO:0097530	granulocyte migration	17/163	158/18903	3.33e-14	1.11e-11	9.11e-12	CXCL1/CXCL13/CCL19/CXCL2/CCL20/DPP4/CXCL5/CXCL11/CXCL10/S100A9/S100A8/S100A14/CXCL8/CCL18/CXCL9/CXCL17/TREM1	17
G1	BP	GO:1990266	neutrophil migration	15/163	130/18903	4.06e-13	1.2e-10	9.86e-11	CXCL1/CXCL13/CCL19/CXCL2/CCL20/DPP4/CXCL5/CXCL11/CXCL10/S100A9/S100A8/CXCL8/CCL18/CXCL9/TREM1	15
G1	BP	GO:0060326	cell chemotaxis	20/163	319/18903	4.69e-12	1.24e-09	1.02e-09	CXCL1/CXCL13/CCL19/GREM1/CXCL2/CCL20/DPP4/CXCL5/CXCL11/CXCL10/S100A9/S100A8/S100A14/SFTPD/CXCL8/CCL18/CXCL9/CXCL17/KIT/TREM1	20
G1	BP	GO:0019731	antibacterial humoral response	11/163	63/18903	5.83e-12	1.41e-09	1.16e-09	PGC/SPINK5/BPIFA1/FGB/FGA/DEFB1/SFTPD/SLPI/WFDC2/JCHAIN/LTF	11
G1	BP	GO:0042742	defense response to bacterium	21/163	382/18903	1.6e-11	3.54e-09	2.92e-09	IGLL5/PGC/SPINK5/BPIFA1/CXCL13/ANXA3/CCL20/HP/FGB/FGA/DEFB1/S100A9/S100A8/S100A14/SFTPD/SLPI/WFDC2/LCN2/JCHAIN/TREM1/LTF	21
G1	BP	GO:0050900	leukocyte migration	21/163	398/18903	3.45e-11	7.05e-09	5.8e-09	CXCL1/ICAM1/CXCL13/CCL19/GREM1/CXCL2/CCL20/DPP4/CXCL5/CXCL11/CXCL10/S100A9/S100A8/S100A14/SFTPD/CXCL8/CCL18/CXCL9/CXCL17/KIT/TREM1	21
G1	BP	GO:0070098	chemokine-mediated signaling pathway	11/163	90/18903	3.23e-10	6.12e-08	5.04e-08	CXCL1/CXCL13/CCL19/CXCL2/CCL20/CXCL5/CXCL11/CXCL10/CXCL8/CCL18/CXCL9	11
G1	BP	GO:1990868	response to chemokine	11/163	98/18903	8.19e-10	1.36e-07	1.12e-07	CXCL1/CXCL13/CCL19/CXCL2/CCL20/CXCL5/CXCL11/CXCL10/CXCL8/CCL18/CXCL9	11
G1	BP	GO:1990869	cellular response to chemokine	11/163	98/18903	8.19e-10	1.36e-07	1.12e-07	CXCL1/CXCL13/CCL19/CXCL2/CCL20/CXCL5/CXCL11/CXCL10/CXCL8/CCL18/CXCL9	11
G1	BP	GO:0002237	response to molecule of bacterial origin	18/163	360/18903	2.25e-09	3.52e-07	2.89e-07	CXCL1/PTGS2/SCGB1A1/HPGD/CXCL13/CXCL2/CPS1/CXCL5/CXCL11/CXCL10/S100A9/S100A8/S100A14/SLPI/CXCL8/CXCL9/INAVA/LTF	18
G1	BP	GO:0032496	response to lipopolysaccharide	17/163	339/18903	6.17e-09	9.1e-07	7.49e-07	CXCL1/PTGS2/SCGB1A1/HPGD/CXCL13/CXCL2/CPS1/CXCL5/CXCL11/CXCL10/S100A9/S100A8/S100A14/SLPI/CXCL8/CXCL9/LTF	17
G1	BP	GO:0044406	adhesion of symbiont to host	5/163	16/18903	1.81e-07	2.54e-05	2.09e-05	BPIFA1/ICAM1/DPP4/SFTPD/LTF	5
G1	BP	GO:0010951	negative regulation of endopeptidase activity	13/163	252/18903	2.95e-07	3.92e-05	3.23e-05	PTGS2/SPINK5/COL4A3/TFPI2/SPINK1/SERPINA3/C3/SLPI/WFDC2/LAMP3/SFRP2/RARRES1/LTF	13
G1	BP	GO:0010466	negative regulation of peptidase activity	13/163	263/18903	4.81e-07	6.08e-05	5.01e-05	PTGS2/SPINK5/COL4A3/TFPI2/SPINK1/SERPINA3/C3/SLPI/WFDC2/LAMP3/SFRP2/RARRES1/LTF	13
G1	BP	GO:0001894	tissue homeostasis	13/163	275/18903	7.96e-07	9.61e-05	7.91e-05	PTGS2/TFF1/MUC4/CLDN18/SERPINA3/ITGB6/PIGR/SFTPD/NAPSA/SPP1/JCHAIN/INAVA/LTF	13
G1	BP	GO:0033627	cell adhesion mediated by integrin	8/163	88/18903	9.21e-07	0.000106387	8.76e-05	ICAM1/CXCL13/DPP4/TESC/ITGB6/SFRP2/MUC1/CYP1B1	8
G1	BP	GO:0045861	negative regulation of proteolysis	14/163	352/18903	2.3e-06	0.000254851	0.000209783	PTGS2/SPINK5/COL4A3/TFPI2/SPINK1/LRRK2/SERPINA3/C3/SLPI/WFDC2/LAMP3/SFRP2/RARRES1/LTF	14
G1	BP	GO:0002548	monocyte chemotaxis	7/163	71/18903	2.61e-06	0.000276963	0.000227985	CCL19/GREM1/CCL20/CXCL10/S100A14/CCL18/CXCL17	7
G1	BP	GO:0033628	regulation of cell adhesion mediated by integrin	6/163	49/18903	3.86e-06	0.000394075	0.000324387	CXCL13/DPP4/TESC/SFRP2/MUC1/CYP1B1	6
G1	BP	GO:0051346	negative regulation of hydrolase activity	14/163	373/18903	4.5e-06	0.000442843	0.000364531	PTGS2/SPINK5/COL4A3/TFPI2/SPINK1/LRRK2/SERPINA3/C3/SLPI/WFDC2/LAMP3/SFRP2/RARRES1/LTF	14
G1	BP	GO:0052548	regulation of endopeptidase activity	15/163	428/18903	4.67e-06	0.000442843	0.000364531	PTGS2/SPINK5/COL4A3/TFPI2/SPINK1/SERPINA3/C3/S100A9/S100A8/SLPI/WFDC2/LAMP3/SFRP2/RARRES1/LTF	15
G1	BP	GO:1902042	negative regulation of extrinsic apoptotic signaling pathway via death domain receptors	5/163	31/18903	6.35e-06	0.000560597	0.000461462	ICAM1/FGB/FGG/FGA/SFRP2	5
G1	BP	GO:0019221	cytokine-mediated signaling pathway	16/163	496/18903	6.36e-06	0.000560597	0.000461462	CXCL1/CXCL13/CCL19/CXCL2/CCL20/EREG/CLDN18/CRLF1/TNFRSF17/CXCL5/CXCL11/CXCL10/CXCL8/CCL18/CXCL9/KIT	16
G1	BP	GO:0060249	anatomical structure homeostasis	13/163	333/18903	6.56e-06	0.000560597	0.000461462	PTGS2/TFF1/MUC4/CLDN18/SERPINA3/ITGB6/PIGR/SFTPD/NAPSA/SPP1/JCHAIN/INAVA/LTF	13
G1	BP	GO:0034116	positive regulation of heterotypic cell-cell adhesion	4/163	15/18903	6.75e-06	0.000560597	0.000461462	FGB/FGG/FGA/CEACAM6	4
G1	BP	GO:0007584	response to nutrient	9/163	154/18903	7.69e-06	0.000619023	0.000509556	PTGS2/KYNU/CYP24A1/CXCL10/SFRP2/AQP3/CYP1B1/FOLR1/SPP1	9
G1	BP	GO:0033273	response to vitamin	7/163	86/18903	9.45e-06	0.00073845	0.000607864	PTGS2/KYNU/CYP24A1/CXCL10/AQP3/FOLR1/SPP1	7
G1	BP	GO:0052547	regulation of peptidase activity	15/163	459/18903	1.08e-05	0.000817271	0.000672745	PTGS2/SPINK5/COL4A3/TFPI2/SPINK1/SERPINA3/C3/S100A9/S100A8/SLPI/WFDC2/LAMP3/SFRP2/RARRES1/LTF	15
G1	BP	GO:0071695	anatomical structure maturation	11/163	250/18903	1.14e-05	0.000838094	0.000689886	SPINK5/CCL19/GREM1/PAEP/EREG/SPINK1/FGG/LRRK2/DEFB1/C3/LTF	11
G1	BP	GO:2000352	negative regulation of endothelial cell apoptotic process	5/163	35/18903	1.18e-05	0.000847533	0.000697656	NDNF/ICAM1/FGB/FGG/FGA	5
G1	BP	GO:0071674	mononuclear cell migration	10/163	206/18903	1.23e-05	0.000859909	0.000707844	ICAM1/CXCL13/CCL19/GREM1/CCL20/CXCL11/CXCL10/S100A14/CCL18/CXCL17	10
G1	BP	GO:0033280	response to vitamin D	5/163	36/18903	1.36e-05	0.000927284	0.000763304	PTGS2/CYP24A1/CXCL10/AQP3/SPP1	5
G1	BP	GO:0002688	regulation of leukocyte chemotaxis	8/163	127/18903	1.45e-05	0.000960261	0.00079045	CXCL13/CCL19/GREM1/DPP4/CXCL10/S100A14/CXCL8/CXCL17	8
G1	BP	GO:0048247	lymphocyte chemotaxis	6/163	65/18903	2.03e-05	0.00131744	0.00108446	CXCL13/CCL19/CCL20/CXCL11/CXCL10/CCL18	6
G1	BP	GO:0072577	endothelial cell apoptotic process	6/163	66/18903	2.22e-05	0.00140467	0.00115627	NDNF/ICAM1/COL4A3/FGB/FGG/FGA	6
G1	BP	GO:0070555	response to interleukin-1	8/163	141/18903	3.08e-05	0.00190537	0.00156843	AQP4/CCL19/CCL20/FGB/FGG/CHI3L1/CXCL8/CCL18	8
G1	BP	GO:0002685	regulation of leukocyte migration	10/163	231/18903	3.3e-05	0.00199043	0.00163845	ICAM1/CXCL13/CCL19/GREM1/CCL20/DPP4/CXCL10/S100A14/CXCL8/CXCL17	10
G1	BP	GO:0030277	maintenance of gastrointestinal epithelium	4/163	22/18903	3.45e-05	0.00203802	0.00167762	TFF1/MUC4/SERPINA3/INAVA	4
G1	BP	GO:0002687	positive regulation of leukocyte migration	8/163	148/18903	4.36e-05	0.00251867	0.00207327	ICAM1/CXCL13/CCL19/CCL20/CXCL10/S100A14/CXCL8/CXCL17	8
G1	BP	GO:0002920	regulation of humoral immune response	5/163	46/18903	4.62e-05	0.00260986	0.00214833	PGC/SPINK5/CXCL13/C3/C4BPA	5
G1	BP	GO:0071347	cellular response to interleukin-1	7/163	111/18903	4.99e-05	0.00276169	0.00227331	AQP4/CCL19/CCL20/FGB/FGG/CXCL8/CCL18	7
G1	BP	GO:0034114	regulation of heterotypic cell-cell adhesion	4/163	25/18903	5.85e-05	0.00317208	0.00261113	FGB/FGG/FGA/CEACAM6	4
G1	BP	GO:0021700	developmental maturation	11/163	304/18903	6.82e-05	0.00354627	0.00291915	SPINK5/CCL19/GREM1/PAEP/EREG/SPINK1/FGG/LRRK2/DEFB1/C3/LTF	11
G1	BP	GO:0051238	sequestering of metal ion	4/163	26/18903	6.87e-05	0.00354627	0.00291915	CPS1/S100A9/S100A8/LCN2	4
G1	BP	GO:1902041	regulation of extrinsic apoptotic signaling pathway via death domain receptors	5/163	50/18903	6.94e-05	0.00354627	0.00291915	ICAM1/FGB/FGG/FGA/SFRP2	5
G1	BP	GO:0034612	response to tumor necrosis factor	10/163	254/18903	7.33e-05	0.00367111	0.00302191	PTGS2/CCL19/CCL20/CLDN18/TNFRSF17/CHI3L1/CXCL8/CCL18/UBD/CYP1B1	10
G1	BP	GO:0071622	regulation of granulocyte chemotaxis	5/163	53/18903	9.21e-05	0.00452994	0.00372887	CCL19/DPP4/S100A14/CXCL8/CXCL17	5
G1	BP	GO:0031960	response to corticosteroid	8/163	165/18903	9.39e-05	0.00453413	0.00373232	PTGS2/AQP4/SCGB1A1/AREG/ANXA3/CPS1/SCNN1A/CYP1B1	8
G1	BP	GO:0072676	lymphocyte migration	7/163	124/18903	0.00010075	0.0046573	0.00383371	ICAM1/CXCL13/CCL19/CCL20/CXCL11/CXCL10/CCL18	7
G1	BP	GO:0042572	retinol metabolic process	5/163	54/18903	0.000100796	0.0046573	0.00383371	SDR16C5/ADH1C/HSD17B6/ADH1B/CYP1B1	5
G1	BP	GO:0030198	extracellular matrix organization	11/163	318/18903	0.000101815	0.0046573	0.00383371	NDNF/SPINK5/GREM1/COL10A1/COL4A3/DPP4/SFRP2/LAMB3/CYP1B1/MMP1/MMP7	11
G1	BP	GO:0043062	extracellular structure organization	11/163	319/18903	0.000104677	0.0046573	0.00383371	NDNF/SPINK5/GREM1/COL10A1/COL4A3/DPP4/SFRP2/LAMB3/CYP1B1/MMP1/MMP7	11
G1	BP	GO:0010575	positive regulation of vascular endothelial growth factor production	4/163	29/18903	0.000106964	0.0046573	0.00383371	PTGS2/C3/CXCL17/CYP1B1	4
G1	BP	GO:0090025	regulation of monocyte chemotaxis	4/163	29/18903	0.000106964	0.0046573	0.00383371	GREM1/CXCL10/S100A14/CXCL17	4
G1	BP	GO:0045229	external encapsulating structure organization	11/163	321/18903	0.000110608	0.00473829	0.00390037	NDNF/SPINK5/GREM1/COL10A1/COL4A3/DPP4/SFRP2/LAMB3/CYP1B1/MMP1/MMP7	11
G1	BP	GO:0019886	antigen processing and presentation of exogenous peptide antigen via MHC class II	4/163	30/18903	0.000122594	0.00516841	0.00425443	HLA-DQA1/CTSE/HLA-DRB4/HLA-DQB1	4
G1	BP	GO:0071222	cellular response to lipopolysaccharide	9/163	222/18903	0.000135381	0.0056183	0.00462476	CXCL1/CXCL13/CXCL2/CXCL5/CXCL11/CXCL10/CXCL8/CXCL9/LTF	9
G1	BP	GO:0070374	positive regulation of ERK1 and ERK2 cascade	9/163	223/18903	0.000140048	0.00572257	0.00471059	ICAM1/CCL19/CCL20/FGB/FGG/FGA/CHI3L1/CCL18/CXCL17	9
G1	BP	GO:0010574	regulation of vascular endothelial growth factor production	5/163	59/18903	0.000154128	0.00613907	0.00505344	PTGS2/AQP4/C3/CXCL17/CYP1B1	5
G1	BP	GO:0051651	maintenance of location in cell	9/163	226/18903	0.000154864	0.00613907	0.00505344	CEMIP/CCL19/SCIN/CXCL11/CXCL10/S100A9/S100A8/CXCL9/LCN2	9
G1	BP	GO:0010669	epithelial structure maintenance	4/163	32/18903	0.00015872	0.00619941	0.00510311	TFF1/MUC4/SERPINA3/INAVA	4
G1	BP	GO:2000351	regulation of endothelial cell apoptotic process	5/163	60/18903	0.000166978	0.00641043	0.00527682	NDNF/ICAM1/FGB/FGG/FGA	5
G1	BP	GO:0044650	adhesion of symbiont to host cell	3/163	13/18903	0.00016895	0.00641043	0.00527682	ICAM1/DPP4/SFTPD	3
G1	BP	GO:0045907	positive regulation of vasoconstriction	4/163	33/18903	0.000179405	0.00671126	0.00552445	PTGS2/FGB/FGG/FGA	4
G1	BP	GO:0051235	maintenance of location	11/163	342/18903	0.000192301	0.00696655	0.00573459	CEMIP/CCL19/CPS1/SCIN/CXCL11/C3/CXCL10/S100A9/S100A8/CXCL9/LCN2	11
G1	BP	GO:0002690	positive regulation of leukocyte chemotaxis	6/163	97/18903	0.000193935	0.00696655	0.00573459	CXCL13/CCL19/CXCL10/S100A14/CXCL8/CXCL17	6
G1	BP	GO:1904036	negative regulation of epithelial cell apoptotic process	5/163	62/18903	0.00019512	0.00696655	0.00573459	NDNF/ICAM1/FGB/FGG/FGA	5
G1	BP	GO:0032103	positive regulation of response to external stimulus	13/163	464/18903	0.00019848	0.00696655	0.00573459	PGC/PTGS2/CXCL13/CCL19/EREG/LRRK2/C3/CXCL10/S100A9/S100A8/S100A14/CXCL8/CXCL17	13
G1	BP	GO:0071219	cellular response to molecule of bacterial origin	9/163	234/18903	0.000200899	0.00696655	0.00573459	CXCL1/CXCL13/CXCL2/CXCL5/CXCL11/CXCL10/CXCL8/CXCL9/LTF	9
G1	BP	GO:0002495	antigen processing and presentation of peptide antigen via MHC class II	4/163	34/18903	0.000201967	0.00696655	0.00573459	HLA-DQA1/CTSE/HLA-DRB4/HLA-DQB1	4
G1	BP	GO:0007586	digestion	7/163	139/18903	0.000205044	0.006982	0.00574731	PGC/TFF1/MUC4/CAPN8/SPINK1/SERPINA3/INAVA	7
G1	BP	GO:0010573	vascular endothelial growth factor production	5/163	63/18903	0.000210478	0.00707631	0.00582495	PTGS2/AQP4/C3/CXCL17/CYP1B1	5
G1	BP	GO:0048469	cell maturation	8/163	187/18903	0.000222406	0.00738389	0.00607813	CCL19/PAEP/EREG/SPINK1/FGG/LRRK2/DEFB1/C3	8
G1	BP	GO:0045765	regulation of angiogenesis	11/163	349/18903	0.000228988	0.00750854	0.00618073	SPINK5/CXCL13/ANXA3/GREM1/COL4A3/C3/CXCL10/CHI3L1/CXCL8/SFRP2/CYP1B1	11
G1	BP	GO:0051384	response to glucocorticoid	7/163	142/18903	0.000233802	0.00757289	0.00623371	PTGS2/AQP4/SCGB1A1/AREG/ANXA3/CPS1/CYP1B1	7
G1	BP	GO:0031667	response to nutrient levels	13/163	474/18903	0.000244075	0.00781041	0.00642922	PTGS2/KYNU/CYP24A1/CPS1/AOC1/SPINK1/LRRK2/CXCL10/SFRP2/AQP3/CYP1B1/FOLR1/SPP1	13
G1	BP	GO:0002504	antigen processing and presentation of peptide or polysaccharide antigen via MHC class II	4/163	36/18903	0.000253115	0.00800324	0.00658796	HLA-DQA1/CTSE/HLA-DRB4/HLA-DQB1	4
G1	BP	GO:1901342	regulation of vasculature development	11/163	355/18903	0.000264993	0.00819638	0.00674694	SPINK5/CXCL13/ANXA3/GREM1/COL4A3/C3/CXCL10/CHI3L1/CXCL8/SFRP2/CYP1B1	11
G1	BP	GO:0043129	surfactant homeostasis	3/163	15/18903	0.000265395	0.00819638	0.00674694	ITGB6/SFTPD/NAPSA	3
G1	BP	GO:0010038	response to metal ion	11/163	360/18903	0.000298549	0.00911432	0.00750255	PTGS2/TFF1/CPS1/AOC1/FGB/FGG/FGA/LRRK2/S100A8/AQP3/KIT	11
G1	BP	GO:0002399	MHC class II protein complex assembly	3/163	16/18903	0.000324576	0.00966423	0.00795522	HLA-DQA1/HLA-DRB4/HLA-DQB1	3
G1	BP	GO:0002503	peptide antigen assembly with MHC class II protein complex	3/163	16/18903	0.000324576	0.00966423	0.00795522	HLA-DQA1/HLA-DRB4/HLA-DQB1	3
G1	BP	GO:0016485	protein processing	9/163	250/18903	0.000327478	0.00966423	0.00795522	CTSE/HP/FGB/FGG/FGA/LRRK2/DPP4/CPA3/CPM	9
G1	BP	GO:0022407	regulation of cell-cell adhesion	13/163	490/18903	0.000335664	0.00979695	0.00806447	HLA-DQA1/SCGB1A1/CXCL13/CCL19/HLA-DRB4/FGB/FGG/HLA-DQB1/FGA/FGL1/DPP4/SFTPD/CEACAM6	13
G1	BP	GO:0002385	mucosal immune response	4/163	39/18903	0.000346401	0.00992302	0.00816824	BPIFB1/DEFB1/PIGR/LTF	4
G1	BP	GO:0019882	antigen processing and presentation	6/163	108/18903	0.000347455	0.00992302	0.00816824	HLA-DQA1/ICAM1/CCL19/CTSE/HLA-DRB4/HLA-DQB1	6
G1	BP	GO:0031589	cell-substrate adhesion	11/163	369/18903	0.000368006	0.0103981	0.00855932	NDNF/GREM1/MUC4/MSLN/FGB/FGG/FGA/ITGB6/TACSTD2/CEACAM6/LAMB3	11
G1	BP	GO:0002478	antigen processing and presentation of exogenous peptide antigen	4/163	40/18903	0.000382322	0.0106889	0.0087987	HLA-DQA1/CTSE/HLA-DRB4/HLA-DQB1	4
G1	BP	GO:0048875	chemical homeostasis within a tissue	3/163	17/18903	0.000391638	0.0107236	0.00882726	ITGB6/SFTPD/NAPSA	3
G1	BP	GO:0072378	blood coagulation, fibrin clot formation	3/163	17/18903	0.000391638	0.0107236	0.00882726	FGB/FGG/FGA	3
G1	BP	GO:0030003	cellular cation homeostasis	13/163	499/18903	0.000399033	0.0108146	0.00890217	CEMIP/CCL19/CP/LRRK2/SLC4A4/CXCL11/CXCL10/S100A9/S100A8/SCNN1A/CXCL9/LCN2/STEAP4	13
G1	BP	GO:0070372	regulation of ERK1 and ERK2 cascade	10/163	315/18903	0.00041731	0.0108687	0.00894668	LMO3/ICAM1/CCL19/CCL20/FGB/FGG/FGA/CHI3L1/CCL18/CXCL17	10
G1	BP	GO:0071677	positive regulation of mononuclear cell migration	5/163	73/18903	0.000419713	0.0108687	0.00894668	CXCL13/CCL20/CXCL10/S100A14/CXCL17	5
G1	BP	GO:0072678	T cell migration	5/163	73/18903	0.000419713	0.0108687	0.00894668	ICAM1/CXCL13/CCL20/CXCL11/CXCL10	5
G1	BP	GO:0051281	positive regulation of release of sequestered calcium ion into cytosol	4/163	41/18903	0.000420828	0.0108687	0.00894668	CEMIP/CXCL11/CXCL10/CXCL9	4
G1	BP	GO:0002460	adaptive immune response based on somatic recombination of immune receptors built from immunoglobulin superfamily domains	11/163	375/18903	0.000421489	0.0108687	0.00894668	IGLL5/HLA-DQA1/PLA2G4A/ICAM1/CXCL13/CFI/CCL19/HLA-DRB4/HLA-DQB1/C3/C4BPA	11
G1	BP	GO:0071216	cellular response to biotic stimulus	9/163	261/18903	0.000448081	0.0114433	0.00941967	CXCL1/CXCL13/CXCL2/CXCL5/CXCL11/CXCL10/CXCL8/CXCL9/LTF	9
G1	BP	GO:0002526	acute inflammatory response	6/163	114/18903	0.000464165	0.0117412	0.00966486	PTGS2/HP/SERPINA3/C3/S100A8/TREM1	6
G1	BP	GO:0120254	olefinic compound metabolic process	7/163	160/18903	0.000482058	0.0120787	0.00994274	PTGS2/PLA2G4A/SDR16C5/ADH1C/HSD17B6/ADH1B/CYP1B1	7
G1	BP	GO:0022409	positive regulation of cell-cell adhesion	10/163	322/18903	0.000495463	0.0122986	0.0101237	HLA-DQA1/CXCL13/CCL19/HLA-DRB4/FGB/FGG/HLA-DQB1/FGA/DPP4/CEACAM6	10
G1	BP	GO:0002251	organ or tissue specific immune response	4/163	43/18903	0.000506014	0.0124442	0.0102436	BPIFB1/DEFB1/PIGR/LTF	4
G1	BP	GO:0002544	chronic inflammatory response	3/163	19/18903	0.000551059	0.0134276	0.0110531	CXCL13/S100A9/S100A8	3
G1	BP	GO:0050878	regulation of body fluid levels	11/163	390/18903	0.000584413	0.0141109	0.0116156	PLA2G4A/AQP4/BPIFA1/TFPI2/FGB/SPINK1/FGG/FGA/SCNN1A/AQP3/TSPAN8	11
G1	BP	GO:0071774	response to fibroblast growth factor	6/163	120/18903	0.000609394	0.0145815	0.012003	NDNF/SCGB1A1/CXCL13/FLRT3/CPS1/CXCL8	6
G1	BP	GO:0002396	MHC protein complex assembly	3/163	20/18903	0.000644215	0.0147503	0.0121419	HLA-DQA1/HLA-DRB4/HLA-DQB1	3
G1	BP	GO:0002501	peptide antigen assembly with MHC protein complex	3/163	20/18903	0.000644215	0.0147503	0.0121419	HLA-DQA1/HLA-DRB4/HLA-DQB1	3
G1	BP	GO:0007171	activation of transmembrane receptor protein tyrosine kinase activity	3/163	20/18903	0.000644215	0.0147503	0.0121419	AREG/GREM1/EREG	3
G1	BP	GO:0072079	nephron tubule formation	3/163	20/18903	0.000644215	0.0147503	0.0121419	GREM1/IRX2/IRX1	3
G1	BP	GO:0072376	protein activation cascade	3/163	20/18903	0.000644215	0.0147503	0.0121419	FGB/FGG/FGA	3
G1	BP	GO:0051604	protein maturation	10/163	336/18903	0.000688478	0.0155878	0.0128312	CTSE/HP/FGB/FGG/FGA/LRRK2/DPP4/TESC/CPA3/CPM	10
G1	BP	GO:0071675	regulation of mononuclear cell migration	6/163	123/18903	0.000694099	0.0155878	0.0128312	CXCL13/GREM1/CCL20/CXCL10/S100A14/CXCL17	6
G1	BP	GO:0002443	leukocyte mediated immunity	12/163	463/18903	0.000698398	0.0155878	0.0128312	IGLL5/HLA-DQA1/ICAM1/SLAMF7/CFI/ANXA3/HLA-DRB4/HLA-DQB1/C3/C4BPA/KIT/TREM1	12
G1	BP	GO:0048286	lung alveolus development	4/163	47/18903	0.000712047	0.01576	0.012973	NKX2-1/ITGB6/HOPX/SFTPD	4
G1	BP	GO:0048545	response to steroid hormone	10/163	339/18903	0.000737021	0.016127	0.0132751	PTGS2/AQP4/SCGB1A1/AREG/LMO3/ANXA3/CPS1/SCNN1A/CYP1B1/SPP1	10
G1	BP	GO:0090026	positive regulation of monocyte chemotaxis	3/163	21/18903	0.000746843	0.016127	0.0132751	CXCL10/S100A14/CXCL17	3
G1	BP	GO:1901739	regulation of myoblast fusion	3/163	21/18903	0.000746843	0.016127	0.0132751	SCGB3A1/CXCL10/CXCL9	3
G1	BP	GO:0070371	ERK1 and ERK2 cascade	10/163	340/18903	0.000753816	0.0161462	0.013291	LMO3/ICAM1/CCL19/CCL20/FGB/FGG/FGA/CHI3L1/CCL18/CXCL17	10
G1	BP	GO:0019884	antigen processing and presentation of exogenous antigen	4/163	49/18903	0.0008346	0.0177336	0.0145976	HLA-DQA1/CTSE/HLA-DRB4/HLA-DQB1	4
G1	BP	GO:0008625	extrinsic apoptotic signaling pathway via death domain receptors	5/163	85/18903	0.000843684	0.0177843	0.0146394	ICAM1/FGB/FGG/FGA/SFRP2	5
G1	BP	GO:0030728	ovulation	3/163	22/18903	0.000859314	0.0179712	0.0147932	PTGS2/HPGD/EREG	3
G1	BP	GO:0050920	regulation of chemotaxis	8/163	230/18903	0.000878265	0.018224	0.0150013	CXCL13/CCL19/GREM1/DPP4/CXCL10/S100A14/CXCL8/CXCL17	8
G1	BP	GO:0030195	negative regulation of blood coagulation	4/163	50/18903	0.000901137	0.0185536	0.0152726	FGB/FGG/FGA/TSPAN8	4
G1	BP	GO:0001523	retinoid metabolic process	5/163	87/18903	0.000937364	0.0191511	0.0157644	SDR16C5/ADH1C/HSD17B6/ADH1B/CYP1B1	5
G1	BP	GO:0007159	leukocyte cell-cell adhesion	11/163	414/18903	0.000952779	0.0192129	0.0158153	HLA-DQA1/SCGB1A1/ICAM1/CCL19/HLA-DRB4/HLA-DQB1/FGL1/DPP4/S100A9/S100A8/SFTPD	11
G1	BP	GO:2001234	negative regulation of apoptotic signaling pathway	8/163	233/18903	0.000954858	0.0192129	0.0158153	PTGS2/ICAM1/FGB/FGG/FGA/LRRK2/SFRP2/MUC1	8
G1	BP	GO:1900047	negative regulation of hemostasis	4/163	51/18903	0.000971323	0.0193973	0.0159671	FGB/FGG/FGA/TSPAN8	4
G1	BP	GO:0071356	cellular response to tumor necrosis factor	8/163	234/18903	0.000981547	0.0194551	0.0160147	CCL19/CCL20/CLDN18/TNFRSF17/CHI3L1/CXCL8/CCL18/CYP1B1	8
G1	BP	GO:0045785	positive regulation of cell adhesion	12/163	484/18903	0.00102505	0.0201668	0.0166006	NDNF/HLA-DQA1/CXCL13/CCL19/HLA-DRB4/FGB/FGG/HLA-DQB1/FGA/DPP4/SFRP2/CEACAM6	12
G1	BP	GO:0001819	positive regulation of cytokine production	12/163	486/18903	0.00106189	0.0205602	0.0169244	PTGS2/CCL19/PAEP/EREG/LRRK2/C3/CHI3L1/CXCL17/KIT/CYP1B1/INAVA/POU2AF1	12
G1	BP	GO:0006875	cellular metal ion homeostasis	11/163	420/18903	0.00107009	0.0205602	0.0169244	CEMIP/CCL19/CP/CXCL11/CXCL10/S100A9/S100A8/SCNN1A/CXCL9/LCN2/STEAP4	11
G1	BP	GO:0045860	positive regulation of protein kinase activity	11/163	420/18903	0.00107009	0.0205602	0.0169244	CEMIP/AREG/CCL19/GREM1/EREG/LRRK2/GPRC5A/CHI3L1/TCIM/KIT/LTF	11
G1	BP	GO:0016101	diterpenoid metabolic process	5/163	90/18903	0.00109211	0.0205602	0.0169244	SDR16C5/ADH1C/HSD17B6/ADH1B/CYP1B1	5
G1	BP	GO:0007160	cell-matrix adhesion	8/163	238/18903	0.00109434	0.0205602	0.0169244	GREM1/MUC4/MSLN/FGB/FGG/FGA/ITGB6/CEACAM6	8
G1	BP	GO:0042886	amide transport	9/163	296/18903	0.00109594	0.0205602	0.0169244	FAM3B/FGB/SPINK1/FGG/FGA/S100A8/MGST1/AQP3/FOLR1	9
G1	BP	GO:0035725	sodium ion transmembrane transport	7/163	184/18903	0.00109923	0.0205602	0.0169244	BPIFA1/SCN7A/SLC6A14/SLC4A4/TESC/SCNN1A/SLC34A2	7
G1	BP	GO:0042445	hormone metabolic process	8/163	241/18903	0.00118556	0.0219605	0.018077	SDR16C5/ADH1C/HSD17B6/DPP4/ADH1B/CYP1B1/CPA3/SPP1	8
G1	BP	GO:0050819	negative regulation of coagulation	4/163	54/18903	0.00120486	0.0219605	0.018077	FGB/FGG/FGA/TSPAN8	4
G1	BP	GO:0045766	positive regulation of angiogenesis	7/163	187/18903	0.00120716	0.0219605	0.018077	ANXA3/GREM1/C3/CHI3L1/CXCL8/SFRP2/CYP1B1	7
G1	BP	GO:1904018	positive regulation of vasculature development	7/163	187/18903	0.00120716	0.0219605	0.018077	ANXA3/GREM1/C3/CHI3L1/CXCL8/SFRP2/CYP1B1	7
G1	BP	GO:1904019	epithelial cell apoptotic process	6/163	137/18903	0.00121638	0.0219775	0.018091	NDNF/ICAM1/COL4A3/FGB/FGG/FGA	6
G1	BP	GO:0043410	positive regulation of MAPK cascade	12/163	496/18903	0.00126304	0.0226664	0.0186581	ICAM1/CCL19/CCL20/FGB/FGG/FGA/LRRK2/CHI3L1/CCL18/CXCL17/KIT/INAVA	12
G1	BP	GO:0051047	positive regulation of secretion	9/163	304/18903	0.0013188	0.02334	0.0192125	PLA2G4A/FGB/SPINK1/FGG/FGA/SCIN/S100A8/SPP1/RAB27B	9
G1	BP	GO:0002793	positive regulation of peptide secretion	5/163	94/18903	0.00132693	0.02334	0.0192125	FGB/SPINK1/FGG/FGA/S100A8	5
G1	BP	GO:1903035	negative regulation of response to wounding	5/163	94/18903	0.00132693	0.02334	0.0192125	FGB/FGG/FGA/TSPAN8/SPP1	5
G1	BP	GO:0034341	response to interferon-gamma	6/163	140/18903	0.00135955	0.0237563	0.0195553	AQP4/CCL19/KYNU/CCL20/CCL18/UBD	6
G1	BP	GO:0034754	cellular hormone metabolic process	6/163	141/18903	0.00141002	0.0240842	0.0198252	SDR16C5/ADH1C/HSD17B6/ADH1B/CYP1B1/SPP1	6
G1	BP	GO:0044403	biological process involved in symbiotic interaction	9/163	307/18903	0.00141126	0.0240842	0.0198252	BPIFA1/ICAM1/ST6GALNAC1/DPP4/ITGB6/SFTPD/CXCL8/TREM1/LTF	9
G1	BP	GO:0006706	steroid catabolic process	3/163	26/18903	0.00141458	0.0240842	0.0198252	CYP24A1/HSD17B6/SPP1	3
G1	BP	GO:0035821	modulation of process of another organism	3/163	26/18903	0.00141458	0.0240842	0.0198252	S100A9/SLPI/LTF	3
G1	BP	GO:0032102	negative regulation of response to external stimulus	11/163	436/18903	0.00144248	0.0244027	0.0200873	SPINK5/CXCL13/GREM1/FGB/FGG/FGA/DPP4/CXCL17/TSPAN8/SPP1/LTF	11
G1	BP	GO:0001822	kidney development	9/163	309/18903	0.00147574	0.0248074	0.0204205	HPGD/GREM1/IRX2/COL4A3/IRX1/FREM2/CRLF1/LRRK2/TACSTD2	9
G1	BP	GO:0009636	response to toxic substance	8/163	250/18903	0.00149614	0.0249921	0.0205725	PTGS2/GSTT1/HP/CPS1/SLC6A14/S100A9/MGST1/CYP1B1	8
G1	BP	GO:0055076	transition metal ion homeostasis	6/163	143/18903	0.00151525	0.0251508	0.0207031	CP/S100A9/S100A8/LCN2/STEAP4/LTF	6
G1	BP	GO:0060993	kidney morphogenesis	5/163	97/18903	0.00152607	0.0251508	0.0207031	GREM1/IRX2/IRX1/LRRK2/TACSTD2	5
G1	BP	GO:2001233	regulation of apoptotic signaling pathway	10/163	374/18903	0.00154347	0.0251508	0.0207031	PTGS2/ICAM1/FGB/FGG/FGA/LRRK2/S100A9/S100A8/SFRP2/MUC1	10
G1	BP	GO:0050921	positive regulation of chemotaxis	6/163	144/18903	0.00157006	0.0251508	0.0207031	CXCL13/CCL19/CXCL10/S100A14/CXCL8/CXCL17	6
G1	BP	GO:0006826	iron ion transport	4/163	58/18903	0.00157386	0.0251508	0.0207031	CP/LCN2/STEAP4/LTF	4
G1	BP	GO:0031639	plasminogen activation	3/163	27/18903	0.00158139	0.0251508	0.0207031	FGB/FGG/FGA	3
G1	BP	GO:0042537	benzene-containing compound metabolic process	3/163	27/18903	0.00158139	0.0251508	0.0207031	CYP4B1/KYNU/CYP1B1	3
G1	BP	GO:0042730	fibrinolysis	3/163	27/18903	0.00158139	0.0251508	0.0207031	FGB/FGG/FGA	3
G1	BP	GO:0042060	wound healing	11/163	442/18903	0.00160704	0.0254065	0.0209136	NDNF/SFTA3/PLA2G4A/TFPI2/FGB/EREG/FGG/FGA/ITGB6/S100A8/TSPAN8	11
G1	BP	GO:2001237	negative regulation of extrinsic apoptotic signaling pathway	5/163	99/18903	0.00167051	0.0262025	0.0215689	ICAM1/FGB/FGG/FGA/SFRP2	5
G1	BP	GO:0043903	regulation of biological process involved in symbiotic interaction	4/163	59/18903	0.00167712	0.0262025	0.0215689	BPIFA1/SFTPD/CXCL8/LTF	4
G1	BP	GO:0098869	cellular oxidant detoxification	5/163	100/18903	0.00174637	0.0267121	0.0219883	PTGS2/GSTT1/HP/S100A9/MGST1	5
G1	BP	GO:0002227	innate immune response in mucosa	3/163	28/18903	0.00176002	0.0267121	0.0219883	BPIFB1/DEFB1/LTF	3
G1	BP	GO:0010818	T cell chemotaxis	3/163	28/18903	0.00176002	0.0267121	0.0219883	CXCL13/CXCL11/CXCL10	3
G1	BP	GO:0035640	exploration behavior	3/163	28/18903	0.00176002	0.0267121	0.0219883	LRRK2/DPP4/CHL1	3
G1	BP	GO:0071624	positive regulation of granulocyte chemotaxis	3/163	28/18903	0.00176002	0.0267121	0.0219883	CCL19/S100A14/CXCL8	3
G1	BP	GO:0072001	renal system development	9/163	318/18903	0.00179594	0.0271024	0.0223097	HPGD/GREM1/IRX2/COL4A3/IRX1/FREM2/CRLF1/LRRK2/TACSTD2	9
G1	BP	GO:0006721	terpenoid metabolic process	5/163	101/18903	0.00182474	0.0273814	0.0225393	SDR16C5/ADH1C/HSD17B6/ADH1B/CYP1B1	5
G1	BP	GO:0034113	heterotypic cell-cell adhesion	4/163	61/18903	0.00189757	0.0281561	0.023177	FGB/FGG/FGA/CEACAM6	4
G1	BP	GO:1900024	regulation of substrate adhesion-dependent cell spreading	4/163	61/18903	0.00189757	0.0281561	0.023177	FGB/FGG/FGA/TACSTD2	4
G1	BP	GO:0051701	biological process involved in interaction with host	7/163	203/18903	0.0019307	0.0284886	0.0234507	BPIFA1/ICAM1/DPP4/ITGB6/SFTPD/CXCL8/LTF	7
G1	BP	GO:0007176	regulation of epidermal growth factor-activated receptor activity	3/163	30/18903	0.00215389	0.0314325	0.025874	AREG/EREG/GPRC5A	3
G1	BP	GO:0060142	regulation of syncytium formation by plasma membrane fusion	3/163	30/18903	0.00215389	0.0314325	0.025874	SCGB3A1/CXCL10/CXCL9	3
G1	BP	GO:0050730	regulation of peptidyl-tyrosine phosphorylation	8/163	266/18903	0.00220509	0.0320039	0.0263444	AREG/GREM1/EREG/CRLF1/SPINK1/GPRC5A/SFRP2/KIT	8
G1	BP	GO:0022600	digestive system process	5/163	106/18903	0.00225572	0.0321659	0.0264777	TFF1/MUC4/SPINK1/SERPINA3/INAVA	5
G1	BP	GO:0019229	regulation of vasoconstriction	4/163	64/18903	0.00226469	0.0321659	0.0264777	PTGS2/FGB/FGG/FGA	4
G1	BP	GO:0048002	antigen processing and presentation of peptide antigen	4/163	64/18903	0.00226469	0.0321659	0.0264777	HLA-DQA1/CTSE/HLA-DRB4/HLA-DQB1	4
G1	BP	GO:0050891	multicellular organismal water homeostasis	4/163	64/18903	0.00226469	0.0321659	0.0264777	AQP4/BPIFA1/SCNN1A/AQP3	4
G1	BP	GO:0034308	primary alcohol metabolic process	5/163	108/18903	0.00244732	0.0344493	0.0283574	SDR16C5/ADH1C/HSD17B6/ADH1B/CYP1B1	5
G1	BP	GO:0002440	production of molecular mediator of immune response	9/163	333/18903	0.0024514	0.0344493	0.0283574	HLA-DQA1/PGC/SPINK5/MZB1/HLA-DRB4/HLA-DQB1/KIT/INAVA/TREM1	9
G1	BP	GO:0060562	epithelial tube morphogenesis	9/163	335/18903	0.00255155	0.035668	0.0293605	AREG/GREM1/NKX2-1/IRX2/IRX1/CXCL10/TACSTD2/SFRP2/FOLR1	9
G1	BP	GO:0048240	sperm capacitation	3/163	32/18903	0.0025984	0.0361327	0.029743	PAEP/SPINK1/DEFB1	3
G1	BP	GO:1904035	regulation of epithelial cell apoptotic process	5/163	110/18903	0.00265047	0.0366643	0.0301806	NDNF/ICAM1/FGB/FGG/FGA	5
G1	BP	GO:0016064	immunoglobulin mediated immune response	7/163	215/18903	0.00266536	0.0366643	0.0301806	IGLL5/HLA-DQA1/CFI/HLA-DRB4/HLA-DQB1/C3/C4BPA	7
G1	BP	GO:0031638	zymogen activation	4/163	67/18903	0.00267804	0.0366643	0.0301806	HP/FGB/FGG/FGA	4
G1	BP	GO:0034446	substrate adhesion-dependent cell spreading	5/163	111/18903	0.0027565	0.037545	0.0309056	FGB/FGG/FGA/TACSTD2/LAMB3	5
G1	BP	GO:0002573	myeloid leukocyte differentiation	7/163	218/18903	0.00287877	0.0388122	0.0319487	CCL19/CLDN18/TESC/ITGB6/UBD/KIT/LTF	7
G1	BP	GO:0019724	B cell mediated immunity	7/163	218/18903	0.00287877	0.0388122	0.0319487	IGLL5/HLA-DQA1/CFI/HLA-DRB4/HLA-DQB1/C3/C4BPA	7
G1	BP	GO:0030104	water homeostasis	4/163	69/18903	0.00298064	0.0399828	0.0329123	AQP4/BPIFA1/SCNN1A/AQP3	4
G1	BP	GO:0044344	cellular response to fibroblast growth factor stimulus	5/163	114/18903	0.00309304	0.0409053	0.0336717	NDNF/CXCL13/FLRT3/CPS1/CXCL8	5
G1	BP	GO:0009954	proximal/distal pattern formation	3/163	34/18903	0.00309562	0.0409053	0.0336717	GREM1/IRX2/IRX1	3
G1	BP	GO:0090022	regulation of neutrophil chemotaxis	3/163	34/18903	0.00309562	0.0409053	0.0336717	CCL19/DPP4/CXCL8	3
G1	BP	GO:0030193	regulation of blood coagulation	4/163	70/18903	0.00314036	0.0410445	0.0337862	FGB/FGG/FGA/TSPAN8	4
G1	BP	GO:0002775	antimicrobial peptide production	2/163	10/18903	0.00317788	0.0410445	0.0337862	PGC/SPINK5	2
G1	BP	GO:1900003	regulation of serine-type endopeptidase activity	2/163	10/18903	0.00317788	0.0410445	0.0337862	SPINK5/SPINK1	2
G1	BP	GO:1902571	regulation of serine-type peptidase activity	2/163	10/18903	0.00317788	0.0410445	0.0337862	SPINK5/SPINK1	2
G1	BP	GO:0010810	regulation of cell-substrate adhesion	7/163	222/18903	0.00318342	0.0410445	0.0337862	NDNF/GREM1/FGB/FGG/FGA/TACSTD2/CEACAM6	7
G1	BP	GO:1990748	cellular detoxification	5/163	115/18903	0.00321153	0.0412069	0.0339199	PTGS2/GSTT1/HP/S100A9/MGST1	5
G1	BP	GO:0046916	cellular transition metal ion homeostasis	5/163	116/18903	0.00333326	0.0425632	0.0350363	CP/S100A9/S100A8/LCN2/STEAP4	5
G1	BP	GO:2000406	positive regulation of T cell migration	3/163	35/18903	0.0033646	0.0427578	0.0351966	CXCL13/CCL20/CXCL10	3
G1	BP	GO:0045600	positive regulation of fat cell differentiation	4/163	72/18903	0.00347713	0.0437689	0.0360289	PTGS2/LMO3/WIF1/SFRP2	4
G1	BP	GO:1900046	regulation of hemostasis	4/163	72/18903	0.00347713	0.0437689	0.0360289	FGB/FGG/FGA/TSPAN8	4
G1	BP	GO:2001242	regulation of intrinsic apoptotic signaling pathway	6/163	172/18903	0.00381204	0.0468395	0.0385564	PTGS2/LRRK2/S100A9/S100A8/SFRP2/MUC1	6
G1	BP	GO:0007585	respiratory gaseous exchange by respiratory system	4/163	74/18903	0.00383764	0.0468395	0.0385564	SFTPA2/SFTPD/SFTPB/SFTPC	4
G1	BP	GO:0002759	regulation of antimicrobial humoral response	2/163	11/18903	0.00386214	0.0468395	0.0385564	PGC/SPINK5	2
G1	BP	GO:0019062	virion attachment to host cell	2/163	11/18903	0.00386214	0.0468395	0.0385564	ICAM1/DPP4	2
G1	BP	GO:0033632	regulation of cell-cell adhesion mediated by integrin	2/163	11/18903	0.00386214	0.0468395	0.0385564	CXCL13/DPP4	2
G1	BP	GO:0042118	endothelial cell activation	2/163	11/18903	0.00386214	0.0468395	0.0385564	CXCL10/TCIM	2
G1	BP	GO:0045654	positive regulation of megakaryocyte differentiation	2/163	11/18903	0.00386214	0.0468395	0.0385564	SCIN/TESC	2
G1	BP	GO:2001204	regulation of osteoclast development	2/163	11/18903	0.00386214	0.0468395	0.0385564	CLDN18/LTF	2
G1	BP	GO:0033674	positive regulation of kinase activity	11/163	496/18903	0.00389646	0.0470409	0.0387223	CEMIP/AREG/CCL19/GREM1/EREG/LRRK2/GPRC5A/CHI3L1/TCIM/KIT/LTF	11
G1	BP	GO:0006720	isoprenoid metabolic process	5/163	121/18903	0.00399219	0.0477493	0.0393054	SDR16C5/ADH1C/HSD17B6/ADH1B/CYP1B1	5
G1	BP	GO:0032355	response to estradiol	5/163	121/18903	0.00399219	0.0477493	0.0393054	PTGS2/AQP4/AREG/HPGD/CYP1B1	5
G1	BP	GO:0050818	regulation of coagulation	4/163	75/18903	0.00402705	0.0477493	0.0393054	FGB/FGG/FGA/TSPAN8	4
G1	BP	GO:0072078	nephron tubule morphogenesis	4/163	75/18903	0.00402705	0.0477493	0.0393054	GREM1/IRX2/IRX1/TACSTD2	4
G1	BP	GO:0001655	urogenital system development	9/163	360/18903	0.00409946	0.0483919	0.0398343	HPGD/GREM1/IRX2/COL4A3/IRX1/FREM2/CRLF1/LRRK2/TACSTD2	9
G1	BP	GO:0072337	modified amino acid transport	3/163	38/18903	0.00425569	0.0498601	0.0410429	SLC6A14/MGST1/FOLR1	3
G1	BP	GO:0046887	positive regulation of hormone secretion	5/163	123/18903	0.00428016	0.0498601	0.0410429	FGB/SPINK1/FGG/FGA/SPP1	5
G1	BP	GO:0097237	cellular response to toxic substance	5/163	123/18903	0.00428016	0.0498601	0.0410429	PTGS2/GSTT1/HP/S100A9/MGST1	5
G1	CC	GO:0042599	lamellar body	7/171	17/19869	5.59e-11	1.26e-08	9.95e-09	SFTA3/SPINK5/SFTPA2/SFTPB/NAPSA/LAMP3/SFTPC	7
G1	CC	GO:0045334	clathrin-coated endocytic vesicle	11/171	90/19869	3.21e-10	3.63e-08	2.85e-08	CEMIP/HLA-DQA1/SFTA3/AREG/HLA-DRB4/EREG/HLA-DQB1/SFTPA2/SFTPD/SFTPB/SFTPC	11
G1	CC	GO:0030136	clathrin-coated vesicle	14/171	211/19869	4.22e-09	3.18e-07	2.5e-07	CEMIP/HLA-DQA1/SFTA3/AREG/HLA-DRB4/EREG/HLA-DQB1/SFTPA2/SFTPD/SFTPB/MALL/SFTPC/FOLR1/RAB27B	14
G1	CC	GO:0030139	endocytic vesicle	16/171	343/19869	4.84e-08	2.73e-06	2.15e-06	CEMIP/HLA-DQA1/SFTA3/AREG/ANXA3/HLA-DRB4/HP/EREG/HLA-DQB1/DPP4/SFTPA2/SFTPD/SFTPB/SCGB3A2/SFTPC/LTF	16
G1	CC	GO:0034774	secretory granule lumen	15/171	322/19869	1.32e-07	5.19e-06	4.08e-06	CXCL1/HP/AOC1/FGB/FGG/FGA/SERPINA3/C3/S100A9/S100A8/SLPI/CHI3L1/LCN2/LTF/S100P	15
G1	CC	GO:0060205	cytoplasmic vesicle lumen	15/171	325/19869	1.48e-07	5.19e-06	4.08e-06	CXCL1/HP/AOC1/FGB/FGG/FGA/SERPINA3/C3/S100A9/S100A8/SLPI/CHI3L1/LCN2/LTF/S100P	15
G1	CC	GO:0031983	vesicle lumen	15/171	327/19869	1.61e-07	5.19e-06	4.08e-06	CXCL1/HP/AOC1/FGB/FGG/FGA/SERPINA3/C3/S100A9/S100A8/SLPI/CHI3L1/LCN2/LTF/S100P	15
G1	CC	GO:0062023	collagen-containing extracellular matrix	17/171	433/19869	2.16e-07	6.1e-06	4.8e-06	ADAMDEC1/ICAM1/GREM1/COL10A1/COL4A3/FGB/FREM2/FGG/FGA/FGL1/SERPINA3/S100A9/S100A8/SLPI/SFRP2/LAMB3/CPA3	17
G1	CC	GO:0030135	coated vesicle	14/171	310/19869	5.1e-07	1.17e-05	9.24e-06	CEMIP/HLA-DQA1/SFTA3/AREG/HLA-DRB4/EREG/HLA-DQB1/SFTPA2/SFTPD/SFTPB/MALL/SFTPC/FOLR1/RAB27B	14
G1	CC	GO:0072562	blood microparticle	10/171	145/19869	5.2e-07	1.17e-05	9.24e-06	CFB/HP/CP/FGB/FGG/FGA/SERPINA3/C3/C4BPA/JCHAIN	10
G1	CC	GO:0035580	specific granule lumen	7/171	62/19869	1.02e-06	2.1e-05	1.65e-05	CXCL1/HP/AOC1/SLPI/CHI3L1/LCN2/LTF	7
G1	CC	GO:0005771	multivesicular body	7/171	63/19869	1.14e-06	2.15e-05	1.69e-05	LRRK2/SFTPA2/SFTPD/SFTPB/NAPSA/SFTPC/RAB27B	7
G1	CC	GO:0005788	endoplasmic reticulum lumen	12/171	312/19869	1.73e-05	0.000300797	0.000236771	PTGS2/ERP27/MZB1/COL10A1/CP/MSLN/COL4A3/ARSL/FGG/FGA/C3/SPP1	12
G1	CC	GO:0042581	specific granule	8/171	160/19869	7.51e-05	0.00121286	0.0009547	CXCL1/ANXA3/HP/AOC1/SLPI/CHI3L1/LCN2/LTF	8
G1	CC	GO:0016324	apical plasma membrane	12/171	368/19869	8.56e-05	0.00129039	0.00101573	MUC20/PROM2/SLC44A4/SLC6A14/DPP4/CEACAM5/SCNN1A/CEACAM6/MUC1/SLC34A2/FOLR1/RAB27B	12
G1	CC	GO:0045177	apical part of cell	13/171	435/19869	0.000104417	0.00147489	0.00116095	MUC20/PROM2/SLC44A4/SLC6A14/DPP4/CHL1/CEACAM5/SCNN1A/CEACAM6/MUC1/SLC34A2/FOLR1/RAB27B	13
G1	CC	GO:0045178	basal part of cell	10/171	272/19869	0.000127866	0.00169986	0.00133804	MUC20/AQP4/PROM2/HPGD/GKN2/SLC4A4/CEACAM5/TACSTD2/AQP3/FOLR1	10
G1	CC	GO:0009897	external side of plasma membrane	13/171	462/19869	0.000189012	0.00236293	0.00185997	IGLL5/AQP4/ICAM1/SLAMF7/FGB/CRLF1/FGG/FGA/ITGB6/CXCL10/CXCL9/KIT/FOLR1	13
G1	CC	GO:0005770	late endosome	10/171	288/19869	0.00020326	0.00236293	0.00185997	HLA-DRB4/LRRK2/SFTPA2/SFTPD/SFTPB/NAPSA/LAMP3/SFTPC/RAB27B/PARM1	10
G1	CC	GO:0012507	ER to Golgi transport vesicle membrane	5/171	63/19869	0.000209109	0.00236293	0.00185997	HLA-DQA1/AREG/HLA-DRB4/HLA-DQB1/FOLR1	5
G1	CC	GO:0009925	basal plasma membrane	9/171	254/19869	0.000364969	0.00384329	0.00302523	MUC20/AQP4/PROM2/HPGD/SLC4A4/CEACAM5/TACSTD2/AQP3/FOLR1	9
G1	CC	GO:0042613	MHC class II protein complex	3/171	17/19869	0.000389754	0.00384329	0.00302523	HLA-DQA1/HLA-DRB4/HLA-DQB1	3
G1	CC	GO:0030669	clathrin-coated endocytic vesicle membrane	5/171	72/19869	0.000391131	0.00384329	0.00302523	HLA-DQA1/AREG/HLA-DRB4/EREG/HLA-DQB1	5
G1	CC	GO:0016323	basolateral plasma membrane	8/171	229/19869	0.000847447	0.00798013	0.00628152	MUC20/AQP4/PROM2/HPGD/SLC4A4/CEACAM5/AQP3/FOLR1	8
G1	CC	GO:0071682	endocytic vesicle lumen	3/171	23/19869	0.000977299	0.00866446	0.00682018	HP/SCGB3A2/LTF	3
G1	CC	GO:0030665	clathrin-coated vesicle membrane	6/171	132/19869	0.000996796	0.00866446	0.00682018	CEMIP/HLA-DQA1/AREG/HLA-DRB4/EREG/HLA-DQB1	6
G1	CC	GO:0042611	MHC protein complex	3/171	25/19869	0.0012533	0.0104906	0.0082576	HLA-DQA1/HLA-DRB4/HLA-DQB1	3
G1	CC	GO:0030134	COPII-coated ER to Golgi transport vesicle	5/171	95/19869	0.00138218	0.0111562	0.00878151	HLA-DQA1/AREG/HLA-DRB4/HLA-DQB1/FOLR1	5
G1	CC	GO:0030662	coated vesicle membrane	7/171	198/19869	0.00166365	0.012965	0.0102053	CEMIP/HLA-DQA1/AREG/HLA-DRB4/EREG/HLA-DQB1/FOLR1	7
G1	CC	GO:0031528	microvillus membrane	3/171	28/19869	0.00175168	0.013196	0.0103872	MUC20/PROM2/S100P	3
G1	CC	GO:0071556	integral component of lumenal side of endoplasmic reticulum membrane	3/171	29/19869	0.00194153	0.0137121	0.0107934	HLA-DQA1/HLA-DRB4/HLA-DQB1	3
G1	CC	GO:0098553	lumenal side of endoplasmic reticulum membrane	3/171	29/19869	0.00194153	0.0137121	0.0107934	HLA-DQA1/HLA-DRB4/HLA-DQB1	3
G1	CC	GO:0031093	platelet alpha granule lumen	4/171	67/19869	0.002663	0.0182375	0.0143556	FGB/FGG/FGA/SERPINA3	4
G1	CC	GO:0031253	cell projection membrane	9/171	344/19869	0.00301984	0.0198802	0.0156486	MUC20/AQP4/PROM2/DPP4/TESC/SCNN1A/SLC34A2/FOLR1/S100P	9
G1	CC	GO:0030658	transport vesicle membrane	7/171	222/19869	0.00316053	0.0198802	0.0156486	HLA-DQA1/AREG/HLA-DRB4/HLA-DQB1/LRRK2/FOLR1/RAB27B	7
G1	CC	GO:0071745	IgA immunoglobulin complex	2/171	10/19869	0.00316676	0.0198802	0.0156486	PIGR/JCHAIN	2
G1	CC	GO:0031904	endosome lumen	3/171	35/19869	0.00334883	0.0199167	0.0156773	SFTPB/NAPSA/SFTPC	3
G1	CC	GO:0098576	lumenal side of membrane	3/171	35/19869	0.00334883	0.0199167	0.0156773	HLA-DQA1/HLA-DRB4/HLA-DQB1	3
G1	CC	GO:0031225	anchored component of membrane	6/171	169/19869	0.00347362	0.0201292	0.0158446	MSLN/CEACAM5/CEACAM6/FOLR1/RAB27B/CPM	6
G1	CC	GO:0005581	collagen trimer	4/171	86/19869	0.00650559	0.0367566	0.0289328	COL10A1/COL4A3/SFTPA2/SFTPD	4
G1	CC	GO:0030666	endocytic vesicle membrane	6/171	194/19869	0.00675294	0.0372235	0.0293003	HLA-DQA1/AREG/ANXA3/HLA-DRB4/EREG/HLA-DQB1	6
G1	CC	GO:0031091	platelet alpha granule	4/171	91/19869	0.00792203	0.0426281	0.0335545	FGB/FGG/FGA/SERPINA3	4
G1	CC	GO:0005902	microvillus	4/171	93/19869	0.00854098	0.0448898	0.0353348	MUC20/PROM2/LRRK2/S100P	4
G1	MF	GO:0042379	chemokine receptor binding	13/165	71/18432	5.45e-14	1.85e-11	1.51e-11	CXCL1/CXCL13/CCL19/CXCL2/CCL20/DEFB1/CXCL5/CXCL11/CXCL10/S100A14/CXCL8/CCL18/CXCL9	13
G1	MF	GO:0008009	chemokine activity	11/165	49/18432	4.59e-13	7.78e-11	6.35e-11	CXCL1/CXCL13/CCL19/CXCL2/CCL20/CXCL5/CXCL11/CXCL10/CXCL8/CCL18/CXCL9	11
G1	MF	GO:0045236	CXCR chemokine receptor binding	8/165	18/18432	1.41e-12	1.59e-10	1.3e-10	CXCL1/CXCL13/CXCL2/CXCL5/CXCL11/CXCL10/CXCL8/CXCL9	8
G1	MF	GO:0005125	cytokine activity	17/165	237/18432	4.46e-11	3.78e-09	3.09e-09	CXCL1/AREG/CXCL13/CCL19/GREM1/FAM3B/CXCL2/CCL20/CRLF1/CXCL5/CXCL11/SCGB3A1/CXCL10/CXCL8/CCL18/CXCL9/SPP1	17
G1	MF	GO:0048018	receptor ligand activity	22/165	491/18432	5.31e-10	3.6e-08	2.94e-08	CXCL1/AREG/CXCL13/CCL19/FLRT3/GREM1/FAM3B/CXCL2/CCL20/TFF1/EREG/CRLF1/DPP4/CXCL5/CXCL11/SCGB3A1/CXCL10/CXCL8/CCL18/SFRP2/CXCL9/SPP1	22
G1	MF	GO:0030546	signaling receptor activator activity	22/165	498/18432	6.92e-10	3.91e-08	3.19e-08	CXCL1/AREG/CXCL13/CCL19/FLRT3/GREM1/FAM3B/CXCL2/CCL20/TFF1/EREG/CRLF1/DPP4/CXCL5/CXCL11/SCGB3A1/CXCL10/CXCL8/CCL18/SFRP2/CXCL9/SPP1	22
G1	MF	GO:0005126	cytokine receptor binding	15/165	273/18432	2.46e-08	1.19e-06	9.74e-07	CXCL1/CXCL13/CCL19/GREM1/CXCL2/CCL20/CRLF1/DEFB1/CXCL5/CXCL11/CXCL10/S100A14/CXCL8/CCL18/CXCL9	15
G1	MF	GO:0001664	G protein-coupled receptor binding	15/165	289/18432	5.23e-08	2.22e-06	1.81e-06	CXCL1/CXCL13/CCL19/CXCL2/CCL20/DEFB1/CXCL5/CXCL11/C3/CLIC6/CXCL10/S100A14/CXCL8/CCL18/CXCL9	15
G1	MF	GO:0061135	endopeptidase regulator activity	11/165	194/18432	1.42e-06	5.35e-05	4.37e-05	SPINK5/COL4A3/TFPI2/SPINK1/SERPINA3/C3/SLPI/WFDC2/SFRP2/RARRES1/LTF	11
G1	MF	GO:0004866	endopeptidase inhibitor activity	10/165	180/18432	5.2e-06	0.00017622	0.000143909	SPINK5/COL4A3/TFPI2/SPINK1/SERPINA3/C3/SLPI/WFDC2/RARRES1/LTF	10
G1	MF	GO:0030414	peptidase inhibitor activity	10/165	187/18432	7.29e-06	0.000224549	0.000183376	SPINK5/COL4A3/TFPI2/SPINK1/SERPINA3/C3/SLPI/WFDC2/RARRES1/LTF	10
G1	MF	GO:0061134	peptidase regulator activity	11/165	232/18432	7.97e-06	0.000225139	0.000183858	SPINK5/COL4A3/TFPI2/SPINK1/SERPINA3/C3/SLPI/WFDC2/SFRP2/RARRES1/LTF	11
G1	MF	GO:0004857	enzyme inhibitor activity	14/165	395/18432	1.32e-05	0.000343373	0.000280413	SCGB1A1/SPINK5/ANXA3/COL4A3/TFPI2/SPINK1/LRRK2/TESC/SERPINA3/C3/SLPI/WFDC2/RARRES1/LTF	14
G1	MF	GO:0004745	NAD-retinol dehydrogenase activity	4/165	19/18432	2.16e-05	0.00052327	0.000427325	SDR16C5/ADH1C/HSD17B6/ADH1B	4
G1	MF	GO:0005201	extracellular matrix structural constituent	9/165	173/18432	2.62e-05	0.000593132	0.000484377	COL10A1/MUC4/COL4A3/TFPI2/FGB/FGG/FGA/CHI3L1/LAMB3	9
G1	MF	GO:0048020	CCR chemokine receptor binding	5/165	47/18432	6.12e-05	0.0012975	0.0010596	CXCL13/CCL19/CCL20/DEFB1/CCL18	5
G1	MF	GO:0004175	endopeptidase activity	13/165	426/18432	0.000123806	0.00246884	0.00201616	PGC/ADAMDEC1/CFI/CFB/CTSE/HP/CPS1/CAPN8/DPP4/NAPSA/MMP1/MMP7/LTF	13
G1	MF	GO:0030297	transmembrane receptor protein tyrosine kinase activator activity	3/165	14/18432	0.00023847	0.00447256	0.00365248	AREG/GREM1/EREG	3
G1	MF	GO:0004867	serine-type endopeptidase inhibitor activity	6/165	98/18432	0.000250674	0.00447256	0.00365248	SPINK5/TFPI2/SPINK1/SERPINA3/SLPI/WFDC2	6
G1	MF	GO:0005539	glycosaminoglycan binding	9/165	237/18432	0.000290739	0.00492803	0.00402444	NDNF/CEMIP/CXCL13/AOC1/CXCL11/CXCL10/CXCL8/JCHAIN/LTF	9
G1	MF	GO:0048306	calcium-dependent protein binding	5/165	81/18432	0.000801089	0.0129319	0.0105607	ANXA3/S100A9/S100A8/S100A14/S100P	5
G1	MF	GO:0008201	heparin binding	7/165	171/18432	0.000890333	0.0137192	0.0112037	NDNF/CXCL13/AOC1/CXCL11/CXCL10/CXCL8/LTF	7
G1	MF	GO:0004252	serine-type endopeptidase activity	7/165	174/18432	0.000985594	0.0140771	0.011496	CFI/CFB/HP/DPP4/MMP1/MMP7/LTF	7
G1	MF	GO:0016209	antioxidant activity	5/165	85/18432	0.00099661	0.0140771	0.011496	PTGS2/GSTT1/HP/S100A9/MGST1	5
G1	MF	GO:0004190	aspartic-type endopeptidase activity	3/165	26/18432	0.00157422	0.0205671	0.016796	PGC/CTSE/NAPSA	3
G1	MF	GO:0020037	heme binding	6/165	139/18432	0.00158391	0.0205671	0.016796	PTGS2/CYP4B1/CYP24A1/CYP4X1/CYP1B1/STEAP4	6
G1	MF	GO:0008236	serine-type peptidase activity	7/165	192/18432	0.00173798	0.0205671	0.016796	CFI/CFB/HP/DPP4/MMP1/MMP7/LTF	7
G1	MF	GO:0023026	MHC class II protein complex binding	3/165	27/18432	0.00175943	0.0205671	0.016796	HLA-DQA1/HLA-DRB4/HLA-DQB1	3
G1	MF	GO:0070001	aspartic-type peptidase activity	3/165	27/18432	0.00175943	0.0205671	0.016796	PGC/CTSE/NAPSA	3
G1	MF	GO:0017171	serine hydrolase activity	7/165	196/18432	0.0019537	0.0220768	0.0180289	CFI/CFB/HP/DPP4/MMP1/MMP7/LTF	7
G1	MF	GO:0046906	tetrapyrrole binding	6/165	149/18432	0.00225064	0.0246118	0.0200991	PTGS2/CYP4B1/CYP24A1/CYP4X1/CYP1B1/STEAP4	6
G1	MF	GO:0030296	protein tyrosine kinase activator activity	3/165	30/18432	0.00239465	0.0253683	0.0207168	AREG/GREM1/EREG	3
G1	MF	GO:0005506	iron ion binding	6/165	153/18432	0.00256951	0.0263958	0.021556	CYP4B1/CYP24A1/CYP4X1/LCN2/CYP1B1/LTF	6
G1	MF	GO:0005178	integrin binding	6/165	156/18432	0.00283008	0.0282175	0.0230437	ICAM1/COL4A3/ITGB6/SFRP2/TSPAN8/SPP1	6
G1	MF	GO:0018455	alcohol dehydrogenase [NAD(P)+] activity	2/165	10/18432	0.00341919	0.0313272	0.0255831	ADH1C/ADH1B	2
G1	MF	GO:0032395	MHC class II receptor activity	2/165	10/18432	0.00341919	0.0313272	0.0255831	HLA-DQA1/HLA-DQB1	2
G1	MF	GO:0050786	RAGE receptor binding	2/165	10/18432	0.00341919	0.0313272	0.0255831	S100A9/S100A8	2
G1	MF	GO:0019887	protein kinase regulator activity	7/165	218/18432	0.00353525	0.0315382	0.0257554	AREG/GREM1/EREG/TESC/GPRC5A/CXCL10/LTF	7
G1	MF	GO:0030295	protein kinase activator activity	5/165	115/18432	0.00376411	0.0327188	0.0267196	AREG/GREM1/EREG/GPRC5A/LTF	5
G1	MF	GO:0023023	MHC protein complex binding	3/165	36/18432	0.00404936	0.0343183	0.0280258	HLA-DQA1/HLA-DRB4/HLA-DQB1	3
G1	MF	GO:0015651	quaternary ammonium group transmembrane transporter activity	2/165	11/18432	0.00415451	0.0343507	0.0280523	SLC44A4/SLC6A14	2
G1	MF	GO:0019209	kinase activator activity	5/165	121/18432	0.00467184	0.0377084	0.0307943	AREG/GREM1/EREG/GPRC5A/LTF	5
G1	MF	GO:0035325	Toll-like receptor binding	2/165	12/18432	0.00495621	0.0390733	0.031909	S100A9/S100A8	2
G1	MF	GO:0016616	oxidoreductase activity, acting on the CH-OH group of donors, NAD or NADP as acceptor	5/165	126/18432	0.0055392	0.042677	0.0348519	HPGD/SDR16C5/ADH1C/HSD17B6/ADH1B	5
G1	MF	GO:0004859	phospholipase inhibitor activity	2/165	13/18432	0.00582304	0.0438669	0.0358236	SCGB1A1/ANXA3	2
G1	MF	GO:0015250	water channel activity	2/165	14/18432	0.0067538	0.0488758	0.0399141	AQP4/AQP3	2
G1	MF	GO:0019207	kinase regulator activity	7/165	246/18432	0.0067763	0.0488758	0.0399141	AREG/GREM1/EREG/TESC/GPRC5A/CXCL10/LTF	7
G2	BP	GO:0009914	hormone transport	18/147	300/18903	2.11e-11	5.23e-08	4.17e-08	NEUROD1/RFX6/SNAP25/GRP/CGA/ISL1/GHRH/RIMS2/ADCYAP1/CHGA/SOX11/PTPRN2/SCG5/TTR/FOXA2/ABAT/AGT/SFRP1	18
G2	BP	GO:0023061	signal release	21/147	470/18903	1.03e-10	9.9e-08	7.89e-08	NEUROD1/RFX6/SNAP25/GRP/CGA/SYT1/SYT4/ISL1/GHRH/RIMS2/NRXN1/ADCYAP1/CHGA/SOX11/PTPRN2/SCG5/FOXA2/ABAT/SYT13/AGT/SFRP1	21
G2	BP	GO:0046879	hormone secretion	17/147	291/18903	1.2e-10	9.9e-08	7.89e-08	NEUROD1/RFX6/SNAP25/GRP/CGA/ISL1/GHRH/RIMS2/ADCYAP1/CHGA/SOX11/PTPRN2/SCG5/FOXA2/ABAT/AGT/SFRP1	17
G2	BP	GO:0035270	endocrine system development	12/147	135/18903	6.34e-10	3.93e-07	3.14e-07	NEUROD1/NKX2-2/INSM1/RFX6/ASCL1/CGA/PCSK1/ISL1/GHRH/OTP/CDH2/FOXA2	12
G2	BP	GO:0046883	regulation of hormone secretion	14/147	234/18903	4.18e-09	1.84e-06	1.46e-06	NEUROD1/RFX6/SNAP25/GRP/ISL1/GHRH/ADCYAP1/CHGA/SOX11/SCG5/FOXA2/ABAT/AGT/SFRP1	14
G2	BP	GO:0045664	regulation of neuron differentiation	13/147	196/18903	4.44e-09	1.84e-06	1.46e-06	NEUROD1/PROX1/RELN/NKX2-2/ASCL1/ISL1/FOXG1/RET/SOX11/PCP4/ID4/NRCAM/SFRP1	13
G2	BP	GO:0031016	pancreas development	9/147	82/18903	1.47e-08	5.21e-06	4.16e-06	NEUROD1/PROX1/NKX2-2/INSM1/RFX6/PCSK1/ISL1/CDH2/FOXA2	9
G2	BP	GO:0030072	peptide hormone secretion	13/147	225/18903	2.32e-08	7.21e-06	5.75e-06	NEUROD1/RFX6/SNAP25/GRP/ISL1/GHRH/RIMS2/ADCYAP1/CHGA/PTPRN2/FOXA2/ABAT/SFRP1	13
G2	BP	GO:0002790	peptide secretion	13/147	230/18903	3.01e-08	8.31e-06	6.63e-06	NEUROD1/RFX6/SNAP25/GRP/ISL1/GHRH/RIMS2/ADCYAP1/CHGA/PTPRN2/FOXA2/ABAT/SFRP1	13
G2	BP	GO:0007409	axonogenesis	17/147	438/18903	5.58e-08	1.39e-05	1.1e-05	NCAM1/EPHA7/UCHL1/RELN/ISL1/NRXN1/SLITRK6/FOXG1/RET/NFASC/PAK3/NEFL/KIF5C/MAP2/CDH2/TUBB2B/NRCAM	17
G2	BP	GO:0015833	peptide transport	13/147	254/18903	9.66e-08	2.06e-05	1.64e-05	NEUROD1/RFX6/SNAP25/GRP/ISL1/GHRH/RIMS2/ADCYAP1/CHGA/PTPRN2/FOXA2/ABAT/SFRP1	13
G2	BP	GO:0051960	regulation of nervous system development	17/147	456/18903	9.95e-08	2.06e-05	1.64e-05	CAMK2B/EPHA7/PROX1/RELN/NKX2-2/ASCL1/SYT4/NRXN1/SLITRK6/FOXG1/SOX11/OTP/PAK3/NEFL/MAP2/ID4/HES6	17
G2	BP	GO:0009306	protein secretion	15/147	359/18903	1.38e-07	2.53e-05	2.02e-05	NEUROD1/SCG2/RAB3B/RFX6/SNAP25/PCSK1/SYT4/ISL1/RIMS2/ADCYAP1/CHGA/PTPRN2/FOXA2/ABAT/SFRP1	15
G2	BP	GO:0035592	establishment of protein localization to extracellular region	15/147	360/18903	1.43e-07	2.53e-05	2.02e-05	NEUROD1/SCG2/RAB3B/RFX6/SNAP25/PCSK1/SYT4/ISL1/RIMS2/ADCYAP1/CHGA/PTPRN2/FOXA2/ABAT/SFRP1	15
G2	BP	GO:0090276	regulation of peptide hormone secretion	11/147	179/18903	1.56e-07	2.59e-05	2.06e-05	NEUROD1/RFX6/SNAP25/GRP/ISL1/GHRH/ADCYAP1/CHGA/FOXA2/ABAT/SFRP1	11
G2	BP	GO:0002791	regulation of peptide secretion	11/147	182/18903	1.85e-07	2.7e-05	2.15e-05	NEUROD1/RFX6/SNAP25/GRP/ISL1/GHRH/ADCYAP1/CHGA/FOXA2/ABAT/SFRP1	11
G2	BP	GO:0071692	protein localization to extracellular region	15/147	368/18903	1.89e-07	2.7e-05	2.15e-05	NEUROD1/SCG2/RAB3B/RFX6/SNAP25/PCSK1/SYT4/ISL1/RIMS2/ADCYAP1/CHGA/PTPRN2/FOXA2/ABAT/SFRP1	15
G2	BP	GO:0030073	insulin secretion	11/147	183/18903	1.96e-07	2.7e-05	2.15e-05	NEUROD1/RFX6/SNAP25/ISL1/RIMS2/ADCYAP1/CHGA/PTPRN2/FOXA2/ABAT/SFRP1	11
G2	BP	GO:0090087	regulation of peptide transport	11/147	184/18903	2.07e-07	2.7e-05	2.15e-05	NEUROD1/RFX6/SNAP25/GRP/ISL1/GHRH/ADCYAP1/CHGA/FOXA2/ABAT/SFRP1	11
G2	BP	GO:0060563	neuroepithelial cell differentiation	6/147	34/18903	2.24e-07	2.78e-05	2.22e-05	NKX2-2/INSM1/ASCL1/SOX11/OTP/CDH2	6
G2	BP	GO:0050767	regulation of neurogenesis	15/147	377/18903	2.58e-07	3.05e-05	2.43e-05	CAMK2B/EPHA7/PROX1/RELN/NKX2-2/ASCL1/SYT4/FOXG1/SOX11/OTP/PAK3/NEFL/MAP2/ID4/HES6	15
G2	BP	GO:0061564	axon development	17/147	490/18903	2.76e-07	3.11e-05	2.48e-05	NCAM1/EPHA7/UCHL1/RELN/ISL1/NRXN1/SLITRK6/FOXG1/RET/NFASC/PAK3/NEFL/KIF5C/MAP2/CDH2/TUBB2B/NRCAM	17
G2	BP	GO:0002065	columnar/cuboidal epithelial cell differentiation	9/147	116/18903	3.06e-07	3.27e-05	2.6e-05	NEUROD1/PROX1/NKX2-2/INSM1/RFX6/ASCL1/SOX11/OTP/CDH2	9
G2	BP	GO:0030900	forebrain development	15/147	383/18903	3.16e-07	3.27e-05	2.6e-05	NEUROD1/PROX1/RELN/ASCL1/PCSK1/SOX1/ISL1/ELAVL4/SSTR1/GHRH/FOXG1/OTP/NEFL/CDH2/ID4	15
G2	BP	GO:0042886	amide transport	13/147	296/18903	5.59e-07	5.55e-05	4.43e-05	NEUROD1/RFX6/SNAP25/GRP/ISL1/GHRH/RIMS2/ADCYAP1/CHGA/PTPRN2/FOXA2/ABAT/SFRP1	13
G2	BP	GO:0045666	positive regulation of neuron differentiation	8/147	93/18903	6.44e-07	6.15e-05	4.9e-05	NEUROD1/PROX1/NKX2-2/ASCL1/FOXG1/SOX11/PCP4/NRCAM	8
G2	BP	GO:0003310	pancreatic A cell differentiation	4/147	10/18903	7.11e-07	6.54e-05	5.21e-05	NEUROD1/NKX2-2/INSM1/RFX6	4
G2	BP	GO:0021510	spinal cord development	8/147	98/18903	9.63e-07	8.54e-05	6.81e-05	PROX1/RELN/NKX2-2/ASCL1/SOX1/ISL1/SOX11/NEFL	8
G2	BP	GO:0021953	central nervous system neuron differentiation	10/147	174/18903	1.08e-06	9.25e-05	7.37e-05	PROX1/NKX2-2/ASCL1/SOX1/ISL1/ELAVL4/FOXG1/OTP/MAP2/ID4	10
G2	BP	GO:0001764	neuron migration	10/147	177/18903	1.26e-06	0.000104453	8.33e-05	CAMK2B/DNER/RELN/ASCL1/SOX1/NEXMIF/FOXG1/DCX/TUBB2B/NRCAM	10
G2	BP	GO:0002067	glandular epithelial cell differentiation	7/147	73/18903	1.58e-06	0.000122635	9.78e-05	NEUROD1/PROX1/NKX2-2/INSM1/RFX6/ASCL1/CDH2	7
G2	BP	GO:0051937	catecholamine transport	7/147	73/18903	1.58e-06	0.000122635	9.78e-05	RAB3B/SYT1/SYT4/CHGA/ABAT/SYT13/AGT	7
G2	BP	GO:0031018	endocrine pancreas development	6/147	47/18903	1.65e-06	0.000123977	9.88e-05	NEUROD1/NKX2-2/INSM1/RFX6/CDH2/FOXA2	6
G2	BP	GO:0015837	amine transport	8/147	106/18903	1.75e-06	0.000127876	0.000101958	RAB3B/SYT1/SYT4/CHGA/DDC/ABAT/SYT13/AGT	8
G2	BP	GO:1903532	positive regulation of secretion by cell	12/147	278/18903	1.86e-06	0.000131788	0.000105077	RFX6/GRP/PCSK1/SYT1/SYT4/ISL1/GHRH/ADCYAP1/SOX11/CPB2/ABAT/AGT	12
G2	BP	GO:0051962	positive regulation of nervous system development	12/147	279/18903	1.93e-06	0.000133001	0.000106044	CAMK2B/RELN/NKX2-2/ASCL1/NRXN1/SLITRK6/FOXG1/SOX11/OTP/PAK3/NEFL/ID4	12
G2	BP	GO:0010975	regulation of neuron projection development	15/147	446/18903	2.13e-06	0.000142608	0.000113704	CAMK2B/EPHA7/RELN/SNAP25/ELAVL4/STMN2/RET/PAK3/NEFL/MAP2/CDH2/TUBB2B/NRCAM/AGT/SFRP1	15
G2	BP	GO:0007411	axon guidance	11/147	236/18903	2.42e-06	0.000158383	0.000126282	NCAM1/EPHA7/RELN/ISL1/NRXN1/FOXG1/RET/NFASC/KIF5C/TUBB2B/NRCAM	11
G2	BP	GO:0097485	neuron projection guidance	11/147	237/18903	2.53e-06	0.000160766	0.000128182	NCAM1/EPHA7/RELN/ISL1/NRXN1/FOXG1/RET/NFASC/KIF5C/TUBB2B/NRCAM	11
G2	BP	GO:0015844	monoamine transport	7/147	84/18903	4.09e-06	0.000253976	0.0002025	RAB3B/SYT1/SYT4/CHGA/ABAT/SYT13/AGT	7
G2	BP	GO:2000179	positive regulation of neural precursor cell proliferation	6/147	55/18903	4.23e-06	0.000255981	0.000204099	PROX1/INSM1/ASCL1/FOXG1/OTP/ID4	6
G2	BP	GO:0031667	response to nutrient levels	15/147	474/18903	4.46e-06	0.00026383	0.000210357	PROX1/ASCL1/ELAPOR1/PCSK1/SSTR1/GHRH/PON1/PCK1/SST/F5/FOXA2/PCSK1N/PDK4/LPL/SFRP1	15
G2	BP	GO:0051047	positive regulation of secretion	12/147	304/18903	4.67e-06	0.000269569	0.000214933	RFX6/GRP/PCSK1/SYT1/SYT4/ISL1/GHRH/ADCYAP1/SOX11/CPB2/ABAT/AGT	12
G2	BP	GO:0050433	regulation of catecholamine secretion	6/147	57/18903	5.23e-06	0.000294791	0.000235043	SYT1/SYT4/CHGA/ABAT/SYT13/AGT	6
G2	BP	GO:0050432	catecholamine secretion	6/147	58/18903	5.79e-06	0.000319452	0.000254705	SYT1/SYT4/CHGA/ABAT/SYT13/AGT	6
G2	BP	GO:0061101	neuroendocrine cell differentiation	4/147	16/18903	5.94e-06	0.000320572	0.000255598	NKX2-2/INSM1/ASCL1/OTP	4
G2	BP	GO:0099173	postsynapse organization	9/147	166/18903	6.11e-06	0.000322581	0.0002572	CAMK2B/EPHA7/RELN/NRXN1/PAK3/NEFL/INA/CDH2/NRCAM	9
G2	BP	GO:2000177	regulation of neural precursor cell proliferation	7/147	90/18903	6.49e-06	0.000335823	0.000267758	PROX1/INSM1/ASCL1/FOXG1/OTP/CDH2/ID4	7
G2	BP	GO:0050808	synapse organization	14/147	432/18903	7.22e-06	0.000365737	0.00029161	CAMK2B/EPHA7/PCDHB5/DNER/RELN/NRXN1/SLITRK6/GABRB3/NFASC/PAK3/NEFL/INA/CDH2/NRCAM	14
G2	BP	GO:0048732	gland development	14/147	441/18903	9.12e-06	0.000452635	0.000360895	PROX1/INSM1/ASCL1/CGA/PCSK1/ISL1/GHRH/PRLR/PCK1/OTP/VTN/CPB2/ID4/SFRP1	14
G2	BP	GO:0035883	enteroendocrine cell differentiation	5/147	37/18903	9.48e-06	0.000461126	0.000367665	NEUROD1/NKX2-2/INSM1/RFX6/CDH2	5
G2	BP	GO:0050804	modulation of chemical synaptic transmission	14/147	448/18903	1.09e-05	0.000519677	0.000414349	CAMK2B/SCGN/RELN/SNAP25/NPTX2/SYT1/SYT4/ELAVL4/RIMS2/NRXN1/CDH2/TUBB2B/PPP1R9A/AGT	14
G2	BP	GO:0099177	regulation of trans-synaptic signaling	14/147	449/18903	1.12e-05	0.000522803	0.000416841	CAMK2B/SCGN/RELN/SNAP25/NPTX2/SYT1/SYT4/ELAVL4/RIMS2/NRXN1/CDH2/TUBB2B/PPP1R9A/AGT	14
G2	BP	GO:0051952	regulation of amine transport	7/147	98/18903	1.14e-05	0.000524861	0.000418482	RAB3B/SYT1/SYT4/CHGA/ABAT/SYT13/AGT	7
G2	BP	GO:0021511	spinal cord patterning	4/147	19/18903	1.24e-05	0.000560717	0.000447071	RELN/NKX2-2/ASCL1/SOX1	4
G2	BP	GO:0050769	positive regulation of neurogenesis	10/147	231/18903	1.35e-05	0.000597293	0.000476233	CAMK2B/RELN/NKX2-2/ASCL1/FOXG1/SOX11/OTP/PAK3/NEFL/ID4	10
G2	BP	GO:0048663	neuron fate commitment	6/147	68/18903	1.47e-05	0.000639829	0.000510148	PROX1/NKX2-2/ASCL1/SOX1/ISL1/FOXG1	6
G2	BP	GO:0021879	forebrain neuron differentiation	5/147	43/18903	2.02e-05	0.000847833	0.000675994	PROX1/ASCL1/SOX1/FOXG1/OTP	5
G2	BP	GO:0051954	positive regulation of amine transport	5/147	43/18903	2.02e-05	0.000847833	0.000675994	RAB3B/SYT1/SYT4/ABAT/AGT	5
G2	BP	GO:0009749	response to glucose	9/147	194/18903	2.13e-05	0.000883131	0.000704137	NEUROD1/NKX2-2/RFX6/PCSK1/PCK1/CPB2/PTPRN2/FOXA2/LPL	9
G2	BP	GO:0050796	regulation of insulin secretion	8/147	149/18903	2.18e-05	0.000888334	0.000708286	NEUROD1/RFX6/SNAP25/ISL1/CHGA/FOXA2/ABAT/SFRP1	8
G2	BP	GO:0001709	cell fate determination	5/147	44/18903	2.26e-05	0.000904576	0.000721236	PROX1/NKX2-2/ASCL1/ISL1/FOXG1	5
G2	BP	GO:0009746	response to hexose	9/147	199/18903	2.61e-05	0.00102833	0.00081991	NEUROD1/NKX2-2/RFX6/PCSK1/PCK1/CPB2/PTPRN2/FOXA2/LPL	9
G2	BP	GO:0021517	ventral spinal cord development	5/147	46/18903	2.82e-05	0.00109234	0.000870944	RELN/NKX2-2/ASCL1/SOX1/ISL1	5
G2	BP	GO:0010720	positive regulation of cell development	11/147	307/18903	2.89e-05	0.0011046	0.000880722	CAMK2B/RELN/NKX2-2/ASCL1/FOXG1/RET/SOX11/OTP/PAK3/NEFL/ID4	11
G2	BP	GO:0010976	positive regulation of neuron projection development	8/147	157/18903	3.18e-05	0.00119596	0.000953561	CAMK2B/RELN/ELAVL4/STMN2/RET/PAK3/TUBB2B/AGT	8
G2	BP	GO:0050708	regulation of protein secretion	10/147	257/18903	3.37e-05	0.00124703	0.000994278	NEUROD1/RFX6/SNAP25/PCSK1/SYT4/ISL1/CHGA/FOXA2/ABAT/SFRP1	10
G2	BP	GO:0034284	response to monosaccharide	9/147	207/18903	3.56e-05	0.00129823	0.0010351	NEUROD1/NKX2-2/RFX6/PCSK1/PCK1/CPB2/PTPRN2/FOXA2/LPL	9
G2	BP	GO:0015872	dopamine transport	5/147	51/18903	4.68e-05	0.00168293	0.00134183	RAB3B/SYT1/SYT4/ABAT/SYT13	5
G2	BP	GO:0046887	positive regulation of hormone secretion	7/147	123/18903	4.99e-05	0.00176867	0.00141019	RFX6/GRP/ISL1/GHRH/ADCYAP1/SOX11/ABAT	7
G2	BP	GO:0021872	forebrain generation of neurons	5/147	52/18903	5.14e-05	0.00179826	0.00143379	PROX1/ASCL1/SOX1/FOXG1/OTP	5
G2	BP	GO:0048664	neuron fate determination	3/147	10/18903	5.31e-05	0.00183131	0.00146014	PROX1/NKX2-2/FOXG1	3
G2	BP	GO:0099175	regulation of postsynapse organization	6/147	87/18903	6.01e-05	0.0020421	0.0016282	CAMK2B/EPHA7/RELN/PAK3/CDH2/NRCAM	6
G2	BP	GO:0021543	pallium development	8/147	174/18903	6.6e-05	0.00221271	0.00176424	NEUROD1/PROX1/RELN/ASCL1/FOXG1/NEFL/CDH2/ID4	8
G2	BP	GO:0060074	synapse maturation	4/147	29/18903	7.17e-05	0.00228355	0.00182072	CAMK2B/RELN/NRXN1/NEFL	4
G2	BP	GO:0003357	noradrenergic neuron differentiation	3/147	11/18903	7.26e-05	0.00228355	0.00182072	INSM1/ASCL1/SOX11	3
G2	BP	GO:0060579	ventral spinal cord interneuron fate commitment	3/147	11/18903	7.26e-05	0.00228355	0.00182072	NKX2-2/ASCL1/SOX1	3
G2	BP	GO:0060581	cell fate commitment involved in pattern specification	3/147	11/18903	7.26e-05	0.00228355	0.00182072	NKX2-2/ASCL1/SOX1	3
G2	BP	GO:0010001	glial cell differentiation	9/147	227/18903	7.27e-05	0.00228355	0.00182072	DNER/RELN/NKX2-2/ASCL1/SOX1/SOX11/VTN/CDH2/ID4	9
G2	BP	GO:0048588	developmental cell growth	9/147	229/18903	7.77e-05	0.0024119	0.00192305	EPHA7/SYT1/SYT4/RIMS2/SH3GL2/MAP2/SORBS2/NRCAM/AGT	9
G2	BP	GO:0090277	positive regulation of peptide hormone secretion	6/147	92/18903	8.22e-05	0.00251738	0.00200716	RFX6/GRP/ISL1/GHRH/ADCYAP1/ABAT	6
G2	BP	GO:0009743	response to carbohydrate	9/147	234/18903	9.17e-05	0.00276973	0.00220836	NEUROD1/NKX2-2/RFX6/PCSK1/PCK1/CPB2/PTPRN2/FOXA2/LPL	9
G2	BP	GO:0002793	positive regulation of peptide secretion	6/147	94/18903	9.26e-05	0.00276973	0.00220836	RFX6/GRP/ISL1/GHRH/ADCYAP1/ABAT	6
G2	BP	GO:0003309	type B pancreatic cell differentiation	4/147	31/18903	9.38e-05	0.00277184	0.00221004	NKX2-2/INSM1/RFX6/CDH2	4
G2	BP	GO:0007416	synapse assembly	8/147	184/18903	9.75e-05	0.00284785	0.00227064	EPHA7/PCDHB5/DNER/NRXN1/SLITRK6/GABRB3/CDH2/NRCAM	8
G2	BP	GO:0048665	neuron fate specification	4/147	32/18903	0.000106565	0.00307552	0.00245218	NKX2-2/ASCL1/SOX1/ISL1	4
G2	BP	GO:0021514	ventral spinal cord interneuron differentiation	3/147	13/18903	0.00012446	0.00347091	0.00276742	NKX2-2/ASCL1/SOX1	3
G2	BP	GO:0033604	negative regulation of catecholamine secretion	3/147	13/18903	0.00012446	0.00347091	0.00276742	SYT4/CHGA/ABAT	3
G2	BP	GO:0051918	negative regulation of fibrinolysis	3/147	13/18903	0.00012446	0.00347091	0.00276742	APOH/VTN/CPB2	3
G2	BP	GO:0048709	oligodendrocyte differentiation	6/147	100/18903	0.000130526	0.00357257	0.00284848	NKX2-2/ASCL1/SOX1/SOX11/VTN/ID4	6
G2	BP	GO:0099504	synaptic vesicle cycle	8/147	192/18903	0.000130984	0.00357257	0.00284848	RAB3B/SNAP25/SYT1/SYT4/RIMS2/SH3GL2/CDH2/DDC	8
G2	BP	GO:0034329	cell junction assembly	12/147	430/18903	0.000138787	0.00374423	0.00298534	EPHA7/PCDHB5/DNER/NRXN1/SLITRK6/GABRB3/UGT8/CDH2/NRCAM/AGT/SFRP1/CLDN11	12
G2	BP	GO:0009410	response to xenobiotic stimulus	12/147	432/18903	0.00014491	0.00386737	0.00308353	NEUROD1/UCHL1/PCSK1/PPM1E/SST/RET/CPB2/PON3/DDC/ABAT/LPL/SFRP1	12
G2	BP	GO:0090128	regulation of synapse maturation	3/147	14/18903	0.000157502	0.00415873	0.00331584	CAMK2B/RELN/NRXN1	3
G2	BP	GO:0042063	gliogenesis	10/147	310/18903	0.000159653	0.00417114	0.00332573	DNER/RELN/NKX2-2/ASCL1/SOX1/FOXG1/SOX11/VTN/CDH2/ID4	10
G2	BP	GO:0061351	neural precursor cell proliferation	7/147	149/18903	0.000166519	0.00430522	0.00343263	PROX1/INSM1/ASCL1/FOXG1/OTP/CDH2/ID4	7
G2	BP	GO:0016486	peptide hormone processing	4/147	36/18903	0.000170399	0.00431563	0.00344093	PCSK1/PCSK2/SCG5/PCSK1N	4
G2	BP	GO:0097484	dendrite extension	4/147	36/18903	0.000170399	0.00431563	0.00344093	SYT1/SYT4/RIMS2/SH3GL2	4
G2	BP	GO:0007405	neuroblast proliferation	5/147	67/18903	0.000174091	0.00436458	0.00347996	PROX1/ASCL1/FOXG1/OTP/ID4	5
G2	BP	GO:0014046	dopamine secretion	4/147	37/18903	0.000189905	0.00466678	0.00372092	SYT1/SYT4/ABAT/SYT13	4
G2	BP	GO:0014059	regulation of dopamine secretion	4/147	37/18903	0.000189905	0.00466678	0.00372092	SYT1/SYT4/ABAT/SYT13	4
G2	BP	GO:0072148	epithelial cell fate commitment	3/147	15/18903	0.000195757	0.00476342	0.00379797	NEUROD1/PROX1/NKX2-2	3
G2	BP	GO:0140448	signaling receptor ligand precursor processing	4/147	38/18903	0.000210972	0.0050838	0.00405341	PCSK1/PCSK2/SCG5/PCSK1N	4
G2	BP	GO:0030193	regulation of blood coagulation	5/147	70/18903	0.000214135	0.00511042	0.00407464	APOH/VTN/CPB2/FOXA2/ABAT	5
G2	BP	GO:0007218	neuropeptide signaling pathway	6/147	110/18903	0.000220087	0.00520245	0.00414801	GRP/SSTR1/CALCA/ADCYAP1/SCG5/PCSK1N	6
G2	BP	GO:0021761	limbic system development	6/147	111/18903	0.000231191	0.00541336	0.00431618	NEUROD1/PROX1/RELN/OTP/NEFL/ID4	6
G2	BP	GO:0050807	regulation of synapse organization	8/147	209/18903	0.000234019	0.00542838	0.00432815	CAMK2B/EPHA7/RELN/NRXN1/SLITRK6/PAK3/CDH2/NRCAM	8
G2	BP	GO:1900046	regulation of hemostasis	5/147	72/18903	0.000244487	0.00561867	0.00447988	APOH/VTN/CPB2/FOXA2/ABAT	5
G2	BP	GO:0006836	neurotransmitter transport	8/147	212/18903	0.000257718	0.00577062	0.00460103	RAB3B/SNAP25/SYT1/SYT4/RIMS2/NRXN1/PTPRN2/DDC	8
G2	BP	GO:0099003	vesicle-mediated transport in synapse	8/147	212/18903	0.000257718	0.00577062	0.00460103	RAB3B/SNAP25/SYT1/SYT4/RIMS2/SH3GL2/CDH2/DDC	8
G2	BP	GO:1902692	regulation of neuroblast proliferation	4/147	40/18903	0.000258074	0.00577062	0.00460103	PROX1/FOXG1/OTP/ID4	4
G2	BP	GO:0045665	negative regulation of neuron differentiation	5/147	73/18903	0.000260836	0.00578032	0.00460876	NKX2-2/ASCL1/ISL1/FOXG1/ID4	5
G2	BP	GO:0048638	regulation of developmental growth	10/147	332/18903	0.000276923	0.0060825	0.0048497	EPHA7/PROX1/CGA/SYT1/SYT4/GHRH/VIL1/RIMS2/MAP2/NRCAM	10
G2	BP	GO:0050803	regulation of synapse structure or activity	8/147	215/18903	0.000283347	0.00616901	0.00491867	CAMK2B/EPHA7/RELN/NRXN1/SLITRK6/PAK3/CDH2/NRCAM	8
G2	BP	GO:0021513	spinal cord dorsal/ventral patterning	3/147	17/18903	0.00028924	0.00618874	0.00493441	NKX2-2/ASCL1/SOX1	3
G2	BP	GO:0048791	calcium ion-regulated exocytosis of neurotransmitter	3/147	17/18903	0.00028924	0.00618874	0.00493441	SYT1/SYT4/RIMS2	3
G2	BP	GO:0050818	regulation of coagulation	5/147	75/18903	0.000296014	0.00627954	0.0050068	APOH/VTN/CPB2/FOXA2/ABAT	5
G2	BP	GO:0021983	pituitary gland development	4/147	42/18903	0.000312291	0.00656782	0.00523665	PCSK1/ISL1/GHRH/OTP	4
G2	BP	GO:0019226	transmission of nerve impulse	5/147	76/18903	0.000314896	0.00656782	0.00523665	KCNMB2/SCN3A/NFASC/NRCAM/AGT	5
G2	BP	GO:0001505	regulation of neurotransmitter levels	8/147	219/18903	0.000320727	0.0066337	0.00528918	RAB3B/SNAP25/SYT1/SYT4/RIMS2/NRXN1/PTPRN2/ABAT	8
G2	BP	GO:0014003	oligodendrocyte development	4/147	43/18903	0.000342254	0.00702045	0.00559754	NKX2-2/ASCL1/SOX11/ID4	4
G2	BP	GO:0051917	regulation of fibrinolysis	3/147	18/18903	0.000345114	0.0070211	0.00559806	APOH/VTN/CPB2	3
G2	BP	GO:0045165	cell fate commitment	9/147	282/18903	0.000368808	0.00744212	0.00593375	NEUROD1/PROX1/NKX2-2/ASCL1/SOX1/ISL1/FOXG1/FOXA2/SFRP1	9
G2	BP	GO:0035637	multicellular organismal signaling	7/147	170/18903	0.000372711	0.00746024	0.00594819	KCNMB2/KCNJ3/ISL1/SCN3A/NFASC/NRCAM/AGT	7
G2	BP	GO:0061003	positive regulation of dendritic spine morphogenesis	3/147	19/18903	0.000407494	0.00809119	0.00645127	CAMK2B/RELN/PAK3	3
G2	BP	GO:0031346	positive regulation of cell projection organization	10/147	352/18903	0.000439258	0.00865269	0.00689896	CAMK2B/RELN/ELAVL4/VIL1/STMN2/RET/PAK3/NEFL/TUBB2B/AGT	10
G2	BP	GO:1990090	cellular response to nerve growth factor stimulus	4/147	46/18903	0.000444464	0.0086863	0.00692575	ELAVL4/CALCA/STMN2/SH3GL2	4
G2	BP	GO:0021766	hippocampus development	5/147	82/18903	0.000448045	0.00868788	0.00692702	NEUROD1/PROX1/RELN/NEFL/ID4	5
G2	BP	GO:0016049	cell growth	12/147	493/18903	0.000481447	0.00925168	0.00737655	IGFBPL1/EPHA7/SYT1/SYT4/RIMS2/GNG4/SH3GL2/MAP2/SORBS2/NRCAM/AGT/SFRP1	12
G2	BP	GO:0060560	developmental growth involved in morphogenesis	8/147	233/18903	0.000484576	0.00925168	0.00737655	EPHA7/SYT1/SYT4/RIMS2/SH3GL2/MAP2/NRCAM/SFRP1	8
G2	BP	GO:0003002	regionalization	10/147	360/18903	0.000523296	0.00977192	0.00779134	NEUROD1/RELN/NKX2-2/ASCL1/SOX1/ISL1/FOXG1/FOXA2/HES6/SFRP1	10
G2	BP	GO:0048483	autonomic nervous system development	4/147	48/18903	0.000523636	0.00977192	0.00779134	INSM1/ASCL1/RET/SOX11	4
G2	BP	GO:1990089	response to nerve growth factor	4/147	48/18903	0.000523636	0.00977192	0.00779134	ELAVL4/CALCA/STMN2/SH3GL2	4
G2	BP	GO:0008306	associative learning	5/147	85/18903	0.000528683	0.00979248	0.00780774	RELN/SNAP25/NPTX2/ELAVL4/AGT	5
G2	BP	GO:0002089	lens morphogenesis in camera-type eye	3/147	21/18903	0.000552967	0.0101664	0.00810588	PROX1/SOX1/SOX11	3
G2	BP	GO:0021515	cell differentiation in spinal cord	4/147	50/18903	0.000612355	0.0110939	0.00884538	NKX2-2/ASCL1/SOX1/ISL1	4
G2	BP	GO:0030195	negative regulation of blood coagulation	4/147	50/18903	0.000612355	0.0110939	0.00884538	APOH/VTN/CPB2/ABAT	4
G2	BP	GO:0031290	retinal ganglion cell axon guidance	3/147	22/18903	0.000636642	0.0112868	0.00899915	EPHA7/ISL1/NRCAM	3
G2	BP	GO:0034104	negative regulation of tissue remodeling	3/147	22/18903	0.000636642	0.0112868	0.00899915	CALCA/AGT/SFRP1	3
G2	BP	GO:0048485	sympathetic nervous system development	3/147	22/18903	0.000636642	0.0112868	0.00899915	INSM1/ASCL1/SOX11	3
G2	BP	GO:1900047	negative regulation of hemostasis	4/147	51/18903	0.000660488	0.0116265	0.00927001	APOH/VTN/CPB2/ABAT	4
G2	BP	GO:0071333	cellular response to glucose stimulus	6/147	136/18903	0.000684763	0.0119689	0.00954303	NEUROD1/RFX6/PCK1/CPB2/PTPRN2/FOXA2	6
G2	BP	GO:0061041	regulation of wound healing	6/147	137/18903	0.000711606	0.0123511	0.00984777	APOH/VIL1/VTN/CPB2/FOXA2/ABAT	6
G2	BP	GO:1903861	positive regulation of dendrite extension	3/147	23/18903	0.000727982	0.0125476	0.0100044	SYT1/SYT4/RIMS2	3
G2	BP	GO:0071331	cellular response to hexose stimulus	6/147	138/18903	0.000739257	0.012654	0.0100893	NEUROD1/RFX6/PCK1/CPB2/PTPRN2/FOXA2	6
G2	BP	GO:0022604	regulation of cell morphogenesis	9/147	312/18903	0.000762504	0.0129626	0.0103353	CAMK2B/RELN/SYT1/SYT4/VIL1/RIMS2/GAS2/PAK3/COCH	9
G2	BP	GO:0009755	hormone-mediated signaling pathway	7/147	192/18903	0.000769568	0.0129937	0.0103601	CGA/ISL1/SSTR1/PRLR/SST/SCGB2A1/SFRP1	7
G2	BP	GO:0071326	cellular response to monosaccharide stimulus	6/147	140/18903	0.000797047	0.0133667	0.0106575	NEUROD1/RFX6/PCK1/CPB2/PTPRN2/FOXA2	6
G2	BP	GO:0050819	negative regulation of coagulation	4/147	54/18903	0.000820925	0.0136747	0.0109031	APOH/VTN/CPB2/ABAT	4
G2	BP	GO:0009953	dorsal/ventral pattern formation	5/147	94/18903	0.000836669	0.0138441	0.0110382	NKX2-2/ASCL1/SOX1/FOXG1/SFRP1	5
G2	BP	GO:0021537	telencephalon development	8/147	255/18903	0.000873906	0.0143645	0.0114531	NEUROD1/PROX1/RELN/ASCL1/FOXG1/NEFL/CDH2/ID4	8
G2	BP	GO:0007626	locomotory behavior	7/147	197/18903	0.000894745	0.0146102	0.011649	UCHL1/RELN/SNAP25/ELAVL4/SLITRK6/FOXA2/ABAT	7
G2	BP	GO:0014033	neural crest cell differentiation	5/147	96/18903	0.000920197	0.0149276	0.0119021	ISL1/RET/SOX11/CDH2/SFRP1	5
G2	BP	GO:0003323	type B pancreatic cell development	3/147	25/18903	0.000934734	0.015065	0.0120116	NKX2-2/INSM1/CDH2	3
G2	BP	GO:0031644	regulation of nervous system process	6/147	145/18903	0.000956821	0.0153215	0.0122161	RELN/NPTX2/RIMS2/NRXN1/ABAT/AGT	6
G2	BP	GO:0050768	negative regulation of neurogenesis	6/147	146/18903	0.000991537	0.0157756	0.0125782	EPHA7/PROX1/SYT4/SOX11/MAP2/ID4	6
G2	BP	GO:0051957	positive regulation of amino acid transport	3/147	26/18903	0.00105066	0.0164009	0.0130768	SYT4/ABAT/AGT	3
G2	BP	GO:0060384	innervation	3/147	26/18903	0.00105066	0.0164009	0.0130768	ISL1/SLITRK6/RET	3
G2	BP	GO:1903859	regulation of dendrite extension	3/147	26/18903	0.00105066	0.0164009	0.0130768	SYT1/SYT4/RIMS2	3
G2	BP	GO:0007612	learning	6/147	150/18903	0.00114018	0.0176414	0.0140658	RELN/SNAP25/NPTX2/ELAVL4/NRXN1/AGT	6
G2	BP	GO:0021895	cerebral cortex neuron differentiation	3/147	27/18903	0.0011753	0.0176414	0.0140658	ASCL1/ELAVL4/ID4	3
G2	BP	GO:0042730	fibrinolysis	3/147	27/18903	0.0011753	0.0176414	0.0140658	APOH/VTN/CPB2	3
G2	BP	GO:0051953	negative regulation of amine transport	3/147	27/18903	0.0011753	0.0176414	0.0140658	SYT4/CHGA/ABAT	3
G2	BP	GO:0007269	neurotransmitter secretion	6/147	151/18903	0.00117988	0.0176414	0.0140658	SNAP25/SYT1/SYT4/RIMS2/NRXN1/PTPRN2	6
G2	BP	GO:0051961	negative regulation of nervous system development	6/147	151/18903	0.00117988	0.0176414	0.0140658	EPHA7/PROX1/SYT4/SOX11/MAP2/ID4	6
G2	BP	GO:0099643	signal release from synapse	6/147	151/18903	0.00117988	0.0176414	0.0140658	SNAP25/SYT1/SYT4/RIMS2/NRXN1/PTPRN2	6
G2	BP	GO:0048167	regulation of synaptic plasticity	7/147	207/18903	0.00119305	0.0177315	0.0141377	CAMK2B/SCGN/RELN/SNAP25/SYT4/RIMS2/AGT	7
G2	BP	GO:0060249	anatomical structure homeostasis	9/147	333/18903	0.00120376	0.0177841	0.0141796	SCGN/NEUROD1/RDH12/CALCA/SH3GL2/PROM1/PDK4/TFF3/AZGP1	9
G2	BP	GO:0071322	cellular response to carbohydrate stimulus	6/147	152/18903	0.00122063	0.0179266	0.0142933	NEUROD1/RFX6/PCK1/CPB2/PTPRN2/FOXA2	6
G2	BP	GO:0007584	response to nutrient	6/147	154/18903	0.00130535	0.0186702	0.0148861	ASCL1/SST/F5/FOXA2/LPL/SFRP1	6
G2	BP	GO:0002052	positive regulation of neuroblast proliferation	3/147	28/18903	0.00130887	0.0186702	0.0148861	FOXG1/OTP/ID4	3
G2	BP	GO:0030194	positive regulation of blood coagulation	3/147	28/18903	0.00130887	0.0186702	0.0148861	APOH/VTN/CPB2	3
G2	BP	GO:0044331	cell-cell adhesion mediated by cadherin	3/147	28/18903	0.00130887	0.0186702	0.0148861	NEXMIF/CDH2/FOXA2	3
G2	BP	GO:1900048	positive regulation of hemostasis	3/147	28/18903	0.00130887	0.0186702	0.0148861	APOH/VTN/CPB2	3
G2	BP	GO:0050770	regulation of axonogenesis	6/147	156/18903	0.0013945	0.019778	0.0157694	EPHA7/RET/PAK3/NEFL/MAP2/CDH2	6
G2	BP	GO:0001894	tissue homeostasis	8/147	275/18903	0.00141606	0.0199697	0.0159222	NEUROD1/RDH12/CALCA/SH3GL2/PROM1/PDK4/TFF3/AZGP1	8
G2	BP	GO:0048265	response to pain	3/147	29/18903	0.00145163	0.0203556	0.0162299	RELN/CALCA/RET	3
G2	BP	GO:0070542	response to fatty acid	4/147	63/18903	0.00146496	0.0204271	0.0162869	PCSK1/PON1/PDK4/LPL	4
G2	BP	GO:0001678	cellular glucose homeostasis	6/147	158/18903	0.00148823	0.0206356	0.0164532	NEUROD1/RFX6/PCK1/CPB2/PTPRN2/FOXA2	6
G2	BP	GO:0098930	axonal transport	4/147	64/18903	0.00155328	0.0214181	0.017077	UCHL1/NEFL/KIF5C/MAP2	4
G2	BP	GO:0050820	positive regulation of coagulation	3/147	30/18903	0.00160378	0.0218714	0.0174385	APOH/VTN/CPB2	3
G2	BP	GO:2000463	positive regulation of excitatory postsynaptic potential	3/147	30/18903	0.00160378	0.0218714	0.0174385	RELN/RIMS2/NRXN1	3
G2	BP	GO:0001708	cell fate specification	5/147	109/18903	0.00162279	0.0220097	0.0175488	NKX2-2/ASCL1/SOX1/ISL1/FOXA2	5
G2	BP	GO:0001558	regulation of cell growth	10/147	422/18903	0.0017389	0.0233568	0.0186229	IGFBPL1/EPHA7/SYT1/SYT4/RIMS2/GNG4/MAP2/NRCAM/AGT/SFRP1	10
G2	BP	GO:0017156	calcium-ion regulated exocytosis	4/147	66/18903	0.00174094	0.0233568	0.0186229	SYT1/SYT4/RIMS2/SYT13	4
G2	BP	GO:0022037	metencephalon development	5/147	111/18903	0.00175838	0.0234339	0.0186843	NEUROD1/PROX1/ASCL1/SSTR1/ABAT	5
G2	BP	GO:0097106	postsynaptic density organization	3/147	31/18903	0.00176557	0.0234339	0.0186843	RELN/NRXN1/CDH2	3
G2	BP	GO:0048639	positive regulation of developmental growth	6/147	168/18903	0.00203087	0.0267988	0.0213672	PROX1/SYT1/SYT4/GHRH/VIL1/RIMS2	6
G2	BP	GO:0035418	protein localization to synapse	4/147	69/18903	0.00205108	0.0267988	0.0213672	RELN/SNAP25/NRXN1/KIF5C	4
G2	BP	GO:0001655	urogenital system development	9/147	360/18903	0.00205308	0.0267988	0.0213672	EPHA7/PROX1/PRLR/RET/SOX11/PROM1/ID4/AGT/SFRP1	9
G2	BP	GO:0015850	organic hydroxy compound transport	8/147	292/18903	0.00206228	0.0267988	0.0213672	RAB3B/SYT1/SYT4/PON1/CHGA/ABAT/SYT13/AGT	8
G2	BP	GO:0007568	aging	6/147	169/18903	0.00209238	0.0270484	0.0215662	ELAVL4/CALCA/FOXG1/DDC/ABAT/AGT	6
G2	BP	GO:0050806	positive regulation of synaptic transmission	6/147	170/18903	0.0021553	0.0277174	0.0220996	SCGN/RELN/SNAP25/SYT1/RIMS2/NRXN1	6
G2	BP	GO:0021987	cerebral cortex development	5/147	117/18903	0.00221507	0.0283392	0.0225954	RELN/ASCL1/FOXG1/NEFL/CDH2	5
G2	BP	GO:1903034	regulation of response to wounding	6/147	172/18903	0.0022854	0.0289407	0.023075	APOH/VIL1/VTN/CPB2/FOXA2/ABAT	6
G2	BP	GO:1990138	neuron projection extension	6/147	172/18903	0.0022854	0.0289407	0.023075	SYT1/SYT4/RIMS2/SH3GL2/MAP2/NRCAM	6
G2	BP	GO:0099084	postsynaptic specialization organization	3/147	34/18903	0.00231076	0.0291133	0.0232126	RELN/NRXN1/CDH2	3
G2	BP	GO:0032535	regulation of cellular component size	9/147	367/18903	0.00233733	0.0292992	0.0233608	EPHA7/RAB3B/VIL1/RET/PAK3/NEFL/TMSB15A/MAP2/NRCAM	9
G2	BP	GO:0003330	regulation of extracellular matrix constituent secretion	2/147	10/18903	0.00259458	0.0320386	0.025545	CPB2/AGT	2
G2	BP	GO:0097104	postsynaptic membrane assembly	2/147	10/18903	0.00259458	0.0320386	0.025545	NRXN1/CDH2	2
G2	BP	GO:1905150	regulation of voltage-gated sodium channel activity	2/147	10/18903	0.00259458	0.0320386	0.025545	GRP/FGF14	2
G2	BP	GO:0050775	positive regulation of dendrite morphogenesis	3/147	36/18903	0.00272609	0.0334958	0.0267068	CAMK2B/RELN/PAK3	3
G2	BP	GO:0042445	hormone metabolic process	7/147	241/18903	0.00282366	0.0345237	0.0275264	RDH12/CGA/PCSK1/PCSK2/SCG5/TTR/PCSK1N	7
G2	BP	GO:0045055	regulated exocytosis	7/147	242/18903	0.00288924	0.0351525	0.0280278	SNAP25/GRP/SYT1/SYT4/RIMS2/CHGA/SYT13	7
G2	BP	GO:0021536	diencephalon development	4/147	76/18903	0.00291916	0.0351999	0.0280655	PCSK1/ISL1/GHRH/OTP	4
G2	BP	GO:0001941	postsynaptic membrane organization	3/147	37/18903	0.00294987	0.0351999	0.0280655	RELN/NRXN1/CDH2	3
G2	BP	GO:0002068	glandular epithelial cell development	3/147	37/18903	0.00294987	0.0351999	0.0280655	NKX2-2/INSM1/CDH2	3
G2	BP	GO:0060999	positive regulation of dendritic spine development	3/147	37/18903	0.00294987	0.0351999	0.0280655	CAMK2B/RELN/PAK3	3
G2	BP	GO:0008088	axo-dendritic transport	4/147	77/18903	0.00306078	0.0363486	0.0289814	UCHL1/NEFL/KIF5C/MAP2	4
G2	BP	GO:0021781	glial cell fate commitment	2/147	11/18903	0.00315501	0.0369375	0.029451	NKX2-2/ASCL1	2
G2	BP	GO:0060900	embryonic camera-type eye formation	2/147	11/18903	0.00315501	0.0369375	0.029451	PROX1/SOX11	2
G2	BP	GO:0070471	uterine smooth muscle contraction	2/147	11/18903	0.00315501	0.0369375	0.029451	ABAT/AGT	2
G2	BP	GO:0051966	regulation of synaptic transmission, glutamatergic	4/147	78/18903	0.00320702	0.0371954	0.0296566	RELN/SYT1/NRXN1/CDH2	4
G2	BP	GO:0061045	negative regulation of wound healing	4/147	78/18903	0.00320702	0.0371954	0.0296566	APOH/VTN/CPB2/ABAT	4
G2	BP	GO:0042593	glucose homeostasis	7/147	248/18903	0.00330766	0.0381842	0.030445	NEUROD1/RFX6/PCK1/CPB2/PTPRN2/FOXA2/PDK4	7
G2	BP	GO:0009266	response to temperature stimulus	6/147	186/18903	0.00336884	0.0386788	0.0308394	CALCA/SST/TRPM8/CPB2/PCSK1N/LPL	6
G2	BP	GO:0033500	carbohydrate homeostasis	7/147	249/18903	0.00338167	0.0386788	0.0308394	NEUROD1/RFX6/PCK1/CPB2/PTPRN2/FOXA2/PDK4	7
G2	BP	GO:0099565	chemical synaptic transmission, postsynaptic	5/147	130/18903	0.00349261	0.0397645	0.031705	RELN/RIMS2/NRXN1/GABRB3/ABAT	5
G2	BP	GO:0010721	negative regulation of cell development	6/147	188/18903	0.0035503	0.0402367	0.0320815	EPHA7/PROX1/SYT4/SOX11/MAP2/ID4	6
G2	BP	GO:0007422	peripheral nervous system development	4/147	81/18903	0.00367418	0.041078	0.0327523	ASCL1/ISL1/NFASC/UGT8	4
G2	BP	GO:0032272	negative regulation of protein polymerization	4/147	81/18903	0.00367418	0.041078	0.0327523	VIL1/STMN2/TMSB15A/MAP2	4
G2	BP	GO:0033555	multicellular organismal response to stress	4/147	81/18903	0.00367418	0.041078	0.0327523	RELN/GRP/CALCA/RET	4
G2	BP	GO:0048565	digestive tract development	5/147	132/18903	0.00372795	0.0411855	0.032838	NKX2-2/ASCL1/RET/SOX11/SFRP1	5
G2	BP	GO:0031223	auditory behavior	2/147	12/18903	0.00376676	0.0411855	0.032838	NRXN1/SLITRK6	2
G2	BP	GO:0032252	secretory granule localization	2/147	12/18903	0.00376676	0.0411855	0.032838	SYT4/MAP2	2
G2	BP	GO:0060123	regulation of growth hormone secretion	2/147	12/18903	0.00376676	0.0411855	0.032838	GHRH/ADCYAP1	2
G2	BP	GO:0099188	postsynaptic cytoskeleton organization	2/147	12/18903	0.00376676	0.0411855	0.032838	NEFL/INA	2
G2	BP	GO:0055001	muscle cell development	6/147	191/18903	0.00383598	0.0417584	0.0332948	PROX1/DNER/UCHL1/ISL1/SORBS2/AGT	6
G2	BP	GO:0007389	pattern specification process	10/147	472/18903	0.00388495	0.0421067	0.0335725	NEUROD1/RELN/NKX2-2/ASCL1/SOX1/ISL1/FOXG1/FOXA2/HES6/SFRP1	10
G2	BP	GO:0031099	regeneration	6/147	192/18903	0.0039349	0.0424627	0.0338563	TM4SF4/ISL1/ELAVL4/VTN/CPB2/NEFL	6
G2	BP	GO:0017158	regulation of calcium ion-dependent exocytosis	3/147	41/18903	0.00395647	0.0425106	0.0338946	SYT1/SYT4/SYT13	3
G2	BP	GO:0048880	sensory system development	9/147	398/18903	0.00399441	0.0425339	0.0339131	NEUROD1/PROX1/SOX1/ISL1/SLITRK6/RET/SOX11/DCX/PROM1	9
G2	BP	GO:0014032	neural crest cell development	4/147	83/18903	0.00401004	0.0425339	0.0339131	ISL1/RET/SOX11/CDH2	4
G2	BP	GO:0055013	cardiac muscle cell development	4/147	83/18903	0.00401004	0.0425339	0.0339131	PROX1/ISL1/SORBS2/AGT	4
G2	BP	GO:0021675	nerve development	4/147	84/18903	0.00418551	0.0442061	0.0352464	NKX2-2/ISL1/SLITRK6/RET	4
G2	BP	GO:0031670	cellular response to nutrient	3/147	42/18903	0.00423679	0.0443701	0.0353772	FOXA2/LPL/SFRP1	3
G2	BP	GO:0071542	dopaminergic neuron differentiation	3/147	42/18903	0.00423679	0.0443701	0.0353772	OTP/FOXA2/SFRP1	3
G2	BP	GO:0021954	central nervous system neuron development	4/147	85/18903	0.0043661	0.0452131	0.0360493	ASCL1/SOX1/FOXG1/MAP2	4
G2	BP	GO:0034103	regulation of tissue remodeling	4/147	85/18903	0.0043661	0.0452131	0.0360493	CALCA/PDK4/AGT/SFRP1	4
G2	BP	GO:0045927	positive regulation of growth	7/147	261/18903	0.00437194	0.0452131	0.0360493	PROX1/SYT1/SYT4/GHRH/VIL1/RIMS2/SFRP1	7
G2	BP	GO:0005513	detection of calcium ion	2/147	13/18903	0.004429	0.0452377	0.0360689	KCNMB2/SYT1	2
G2	BP	GO:0032536	regulation of cell projection size	2/147	13/18903	0.004429	0.0452377	0.0360689	VIL1/NEFL	2
G2	BP	GO:0097475	motor neuron migration	2/147	13/18903	0.004429	0.0452377	0.0360689	RELN/ASCL1	2
G2	BP	GO:0048713	regulation of oligodendrocyte differentiation	3/147	43/18903	0.00452888	0.0460684	0.0367312	NKX2-2/SOX1/ID4	3
G2	BP	GO:0002088	lens development in camera-type eye	4/147	86/18903	0.00455187	0.0461132	0.0367669	PROX1/SOX1/SLITRK6/SOX11	4
G2	BP	GO:0048813	dendrite morphogenesis	5/147	140/18903	0.00478383	0.0482662	0.0384836	CAMK2B/RELN/ELAVL4/PAK3/MAP2	5
G2	BP	GO:0061001	regulation of dendritic spine morphogenesis	3/147	44/18903	0.00483288	0.0483678	0.0385646	CAMK2B/RELN/PAK3	3
G2	BP	GO:0098815	modulation of excitatory postsynaptic potential	3/147	44/18903	0.00483288	0.0483678	0.0385646	RELN/RIMS2/NRXN1	3
G2	BP	GO:0048545	response to steroid hormone	8/147	339/18903	0.00509356	0.0495335	0.039494	NKX2-2/PCSK1/ISL1/PCK1/SST/SCGB2A1/NEFL/SFRP1	8
G2	BP	GO:0001976	nervous system process involved in regulation of systemic arterial blood pressure	2/147	14/18903	0.00514091	0.0495335	0.039494	CALCA/AGT	2
G2	BP	GO:0007638	mechanosensory behavior	2/147	14/18903	0.00514091	0.0495335	0.039494	NRXN1/SLITRK6	2
G2	BP	GO:0030252	growth hormone secretion	2/147	14/18903	0.00514091	0.0495335	0.039494	GHRH/ADCYAP1	2
G2	BP	GO:0031115	negative regulation of microtubule polymerization	2/147	14/18903	0.00514091	0.0495335	0.039494	STMN2/MAP2	2
G2	BP	GO:0043584	nose development	2/147	14/18903	0.00514091	0.0495335	0.039494	PROX1/ASCL1	2
G2	BP	GO:0070278	extracellular matrix constituent secretion	2/147	14/18903	0.00514091	0.0495335	0.039494	CPB2/AGT	2
G2	BP	GO:0098814	spontaneous synaptic transmission	2/147	14/18903	0.00514091	0.0495335	0.039494	SYT1/RIMS2	2
G2	BP	GO:0048864	stem cell development	4/147	89/18903	0.00514095	0.0495335	0.039494	ISL1/RET/SOX11/CDH2	4
G2	BP	GO:0051955	regulation of amino acid transport	3/147	45/18903	0.00514892	0.0495335	0.039494	SYT4/ABAT/AGT	3
G2	BP	GO:0043010	camera-type eye development	8/147	340/18903	0.0051828	0.0496669	0.0396004	NEUROD1/PROX1/SOX1/SLITRK6/RET/SOX11/DCX/PROM1	8
G2	BP	GO:0030534	adult behavior	5/147	143/18903	0.0052296	0.0497313	0.0396517	UCHL1/NRXN1/SLITRK6/FOXA2/ABAT	5
G2	BP	GO:0055123	digestive system development	5/147	143/18903	0.0052296	0.0497313	0.0396517	NKX2-2/ASCL1/RET/SOX11/SFRP1	5
G2	CC	GO:0043025	neuronal cell body	20/150	497/19869	1.13e-09	2.82e-07	2.27e-07	EPHA7/DNER/UCHL1/ASCL1/PCSK1/SYT4/ELAVL4/CALCA/PCSK2/GHRH/NRXN1/STMN2/SST/RET/ADCYAP1/KIF5C/MAP2/DDC/SORBS2/RTN1	20
G2	CC	GO:0030133	transport vesicle	13/150	423/19869	2.01e-05	0.00250015	0.00201872	SCGN/RAB3B/SNAP25/PCSK1/SYT1/SYT4/PCSK2/SCG3/CHGA/PTPRN2/DDC/SYT13/TMEM163	13
G2	CC	GO:0031045	dense core granule	4/150	26/19869	4.1e-05	0.00318942	0.00257527	SCG2/SYT1/SYT4/CHGA	4
G2	CC	GO:0150034	distal axon	10/150	278/19869	5.12e-05	0.00318942	0.00257527	SCGN/SNAP25/PCSK1/ELAVL4/CALCA/GHRH/STMN2/NEFL/KIF5C/MAP2	10
G2	CC	GO:0098992	neuronal dense core vesicle	3/150	13/19869	0.000114106	0.0056825	0.00458828	SCG2/SYT4/CHGA	3
G2	CC	GO:0098563	intrinsic component of synaptic vesicle membrane	4/150	42/19869	0.000279439	0.0115967	0.00936367	RAB3B/SYT1/SYT4/TMEM163	4
G2	CC	GO:0070382	exocytic vesicle	8/150	226/19869	0.000326267	0.0116058	0.00937099	RAB3B/SNAP25/SYT1/SYT4/PTPRN2/DDC/SYT13/TMEM163	8
G2	CC	GO:0043194	axon initial segment	3/150	20/19869	0.000437527	0.0133428	0.0107735	NFASC/MAP2/NRCAM	3
G2	CC	GO:0044306	neuron projection terminus	6/150	131/19869	0.00048227	0.0133428	0.0107735	SCGN/UCHL1/PCSK1/SYT1/CALCA/GHRH	6
G2	CC	GO:0098978	glutamatergic synapse	9/150	324/19869	0.000811209	0.0201991	0.0163096	EPHA7/SNAP25/NPTX2/SYT1/SYT4/ELAVL4/SH3GL2/PAK3/NRCAM	9
G2	CC	GO:0042734	presynaptic membrane	6/150	148/19869	0.000915555	0.0207248	0.0167341	KCNJ3/SNAP25/SYT1/RIMS2/NRXN1/CDH2	6
G2	CC	GO:0008021	synaptic vesicle	7/150	208/19869	0.00103708	0.0215193	0.0173756	RAB3B/SNAP25/SYT1/SYT4/PTPRN2/DDC/TMEM163	7
G2	CC	GO:0030285	integral component of synaptic vesicle membrane	3/150	30/19869	0.00147446	0.0254918	0.0205831	SYT1/SYT4/TMEM163	3
G2	CC	GO:0030658	transport vesicle membrane	7/150	222/19869	0.00150939	0.0254918	0.0205831	SCGN/RAB3B/SYT1/SYT4/SCG3/PTPRN2/TMEM163	7
G2	CC	GO:0030426	growth cone	6/150	167/19869	0.00170172	0.0254918	0.0205831	SNAP25/ELAVL4/STMN2/NEFL/KIF5C/MAP2	6
G2	CC	GO:0030672	synaptic vesicle membrane	5/150	114/19869	0.00174041	0.0254918	0.0205831	RAB3B/SYT1/SYT4/PTPRN2/TMEM163	5
G2	CC	GO:0099501	exocytic vesicle membrane	5/150	114/19869	0.00174041	0.0254918	0.0205831	RAB3B/SYT1/SYT4/PTPRN2/TMEM163	5
G2	CC	GO:0030427	site of polarized growth	6/150	173/19869	0.00203366	0.0271594	0.0219296	SNAP25/ELAVL4/STMN2/NEFL/KIF5C/MAP2	6
G2	CC	GO:0098685	Schaffer collateral - CA1 synapse	4/150	72/19869	0.00215627	0.0271594	0.0219296	EPHA7/NEFL/INA/TUBB2B	4
G2	CC	GO:0097060	synaptic membrane	9/150	378/19869	0.00234467	0.0271594	0.0219296	EPHA7/KCNJ3/SNAP25/SYT1/RIMS2/NRXN1/GABRB3/CDH2/NRCAM	9
G2	CC	GO:0099569	presynaptic cytoskeleton	2/150	10/19869	0.00244849	0.0271594	0.0219296	RIMS2/NEFL	2
G2	CC	GO:0034358	plasma lipoprotein particle	3/150	36/19869	0.0025087	0.0271594	0.0219296	APOH/PON1/LPL	3
G2	CC	GO:1990777	lipoprotein particle	3/150	36/19869	0.0025087	0.0271594	0.0219296	APOH/PON1/LPL	3
G2	CC	GO:0032994	protein-lipid complex	3/150	39/19869	0.00315851	0.0327696	0.0264595	APOH/PON1/LPL	3
G2	CC	GO:0042583	chromaffin granule	2/150	13/19869	0.00418146	0.0400455	0.0323343	SYT1/CHGA	2
G2	CC	GO:0042627	chylomicron	2/150	13/19869	0.00418146	0.0400455	0.0323343	APOH/LPL	2
G2	CC	GO:0120111	neuron projection cytoplasm	4/150	90/19869	0.00482474	0.0444948	0.0359269	UCHL1/NEFL/KIF5C/MAP2	4
G2	CC	GO:0043195	terminal bouton	3/150	47/19869	0.00536325	0.0476946	0.0385105	SCGN/CALCA/GHRH	3
G2	MF	GO:0005179	hormone activity	9/142	122/18432	4.32e-07	0.000143901	0.000137373	GRP/CGA/CALCA/GHRH/SST/ADCYAP1/TTR/AGT/CHGB	9
G3	BP	GO:0008544	epidermis development	28/119	362/18903	7.82e-23	1.37e-19	1.23e-19	FOXE1/KRT15/CALML5/KRT6C/PTHLH/KRT17/KRTDAP/LGR5/TP63/CD109/SFN/LAMC2/FERMT1/KRT5/BNC1/LAMA3/SPRR1A/AKR1C3/SPRR3/SPRR1B/SOSTDC1/FST/KRT14/DKK1/CSTA/ZNF750/KRT16/KRT6B	28
G3	BP	GO:0043588	skin development	21/119	302/18903	2.65e-16	2.31e-13	2.08e-13	FOXE1/CLDN1/KRT6C/KRT17/ITGA2/LGR5/TP63/CD109/SFN/FERMT1/KRT5/SPRR1A/AKR1C3/SPRR3/SPRR1B/SOSTDC1/FST/DKK1/CSTA/KRT16/KRT6B	21
G3	BP	GO:0045109	intermediate filament organization	10/119	69/18903	1.66e-11	9.64e-09	8.68e-09	KRT15/KRT23/KRT6C/KRT17/PKP1/KRT5/KRT14/KRT13/KRT16/KRT6B	10
G3	BP	GO:0030216	keratinocyte differentiation	13/119	170/18903	5.42e-11	2.37e-08	2.13e-08	KRT6C/KRT17/TP63/CD109/SFN/KRT5/SPRR1A/AKR1C3/SPRR3/SPRR1B/CSTA/KRT16/KRT6B	13
G3	BP	GO:0042303	molting cycle	11/119	115/18903	1.58e-10	4.59e-08	4.14e-08	FOXE1/KRT17/LGR5/TP63/CD109/FERMT1/SOSTDC1/FST/KRT14/DKK1/KRT16	11
G3	BP	GO:0042633	hair cycle	11/119	115/18903	1.58e-10	4.59e-08	4.14e-08	FOXE1/KRT17/LGR5/TP63/CD109/FERMT1/SOSTDC1/FST/KRT14/DKK1/KRT16	11
G3	BP	GO:0045104	intermediate filament cytoskeleton organization	10/119	89/18903	2.23e-10	5.45e-08	4.91e-08	KRT15/KRT23/KRT6C/KRT17/PKP1/KRT5/KRT14/KRT13/KRT16/KRT6B	10
G3	BP	GO:0045103	intermediate filament-based process	10/119	90/18903	2.5e-10	5.45e-08	4.91e-08	KRT15/KRT23/KRT6C/KRT17/PKP1/KRT5/KRT14/KRT13/KRT16/KRT6B	10
G3	BP	GO:0031424	keratinization	9/119	84/18903	2.83e-09	5.17e-07	4.66e-07	KRT6C/KRT17/SFN/KRT5/SPRR1A/SPRR3/SPRR1B/KRT16/KRT6B	9
G3	BP	GO:0009913	epidermal cell differentiation	13/119	235/18903	2.96e-09	5.17e-07	4.66e-07	KRT6C/KRT17/TP63/CD109/SFN/KRT5/SPRR1A/AKR1C3/SPRR3/SPRR1B/CSTA/KRT16/KRT6B	13
G3	BP	GO:0001942	hair follicle development	9/119	91/18903	5.81e-09	9.23e-07	8.31e-07	FOXE1/KRT17/LGR5/TP63/CD109/FERMT1/SOSTDC1/FST/DKK1	9
G3	BP	GO:0022404	molting cycle process	9/119	94/18903	7.77e-09	1.04e-06	9.4e-07	FOXE1/KRT17/LGR5/TP63/CD109/FERMT1/SOSTDC1/FST/DKK1	9
G3	BP	GO:0022405	hair cycle process	9/119	94/18903	7.77e-09	1.04e-06	9.4e-07	FOXE1/KRT17/LGR5/TP63/CD109/FERMT1/SOSTDC1/FST/DKK1	9
G3	BP	GO:0098773	skin epidermis development	9/119	95/18903	8.54e-09	1.06e-06	9.59e-07	FOXE1/KRT17/LGR5/TP63/CD109/FERMT1/SOSTDC1/FST/DKK1	9
G3	BP	GO:1901661	quinone metabolic process	6/119	39/18903	1.51e-07	1.76e-05	1.58e-05	AKR1B10/CYP4F11/AKR1C1/AKR1C3/NQO1/AKR1C2	6
G3	BP	GO:0030638	polyketide metabolic process	4/119	10/18903	3.05e-07	2.95e-05	2.66e-05	AKR1B10/AKR1C1/AKR1C3/AKR1C2	4
G3	BP	GO:0030647	aminoglycoside antibiotic metabolic process	4/119	10/18903	3.05e-07	2.95e-05	2.66e-05	AKR1B10/AKR1C1/AKR1C3/AKR1C2	4
G3	BP	GO:0044598	doxorubicin metabolic process	4/119	10/18903	3.05e-07	2.95e-05	2.66e-05	AKR1B10/AKR1C1/AKR1C3/AKR1C2	4
G3	BP	GO:0010466	negative regulation of peptidase activity	11/119	263/18903	8.59e-07	7.9e-05	7.11e-05	GPC3/SERPINB2/SERPINB13/SERPINB4/CD109/SFN/SERPINB3/CST1/CSTA/PI3/SERPINB5	11
G3	BP	GO:0031069	hair follicle morphogenesis	5/119	31/18903	1.35e-06	0.000118236	0.000106495	FOXE1/KRT17/TP63/SOSTDC1/FST	5
G3	BP	GO:0045861	negative regulation of proteolysis	12/119	352/18903	2.29e-06	0.0001907	0.000171764	GPC3/SERPINB2/SERPINB13/SERPINB4/CD109/SFN/SERPINB3/CST1/CSTA/PI3/SERPINB5/IL1R2	12
G3	BP	GO:0048730	epidermis morphogenesis	5/119	35/18903	2.54e-06	0.000201277	0.000181292	FOXE1/KRT17/TP63/SOSTDC1/FST	5
G3	BP	GO:0018149	peptide cross-linking	5/119	36/18903	2.93e-06	0.000222458	0.000200369	SPRR1A/SPRR3/SPRR1B/CSTA/PI3	5
G3	BP	GO:0051346	negative regulation of hydrolase activity	12/119	373/18903	4.16e-06	0.000302697	0.000272641	GPC3/SERPINB2/SERPINB13/SERPINB4/CD109/SFN/SERPINB3/FZD10/CST1/CSTA/PI3/SERPINB5	12
G3	BP	GO:0010951	negative regulation of endopeptidase activity	10/119	252/18903	4.42e-06	0.000308642	0.000277996	SERPINB2/SERPINB13/SERPINB4/CD109/SFN/SERPINB3/CST1/CSTA/PI3/SERPINB5	10
G3	BP	GO:0120254	olefinic compound metabolic process	8/119	160/18903	7.83e-06	0.00052555	0.000473366	GSTA1/AKR1B10/CYP4F11/AKR1C1/AKR1C3/ALDH1A1/ADH7/AKR1C2	8
G3	BP	GO:0016137	glycoside metabolic process	4/119	21/18903	8.23e-06	0.000531925	0.000479108	AKR1B10/AKR1C1/AKR1C3/AKR1C2	4
G3	BP	GO:1902644	tertiary alcohol metabolic process	4/119	22/18903	1e-05	0.000623869	0.000561922	AKR1B10/AKR1C1/AKR1C3/AKR1C2	4
G3	BP	GO:0061436	establishment of skin barrier	4/119	27/18903	2.34e-05	0.00141044	0.00127039	CLDN1/TP63/SFN/KRT16	4
G3	BP	GO:0043616	keratinocyte proliferation	5/119	55/18903	2.46e-05	0.00143065	0.00128859	TP63/CD109/SFN/FERMT1/FST	5
G3	BP	GO:0052547	regulation of peptidase activity	12/119	459/18903	3.3e-05	0.00185791	0.00167343	GPC3/SERPINB2/SERPINB13/SERPINB4/TP63/CD109/SFN/SERPINB3/CST1/CSTA/PI3/SERPINB5	12
G3	BP	GO:0019748	secondary metabolic process	5/119	60/18903	3.76e-05	0.00205357	0.00184966	AKR1B10/SLC7A11/AKR1C1/AKR1C3/AKR1C2	5
G3	BP	GO:0033561	regulation of water loss via skin	4/119	31/18903	4.12e-05	0.00217944	0.00196304	CLDN1/TP63/SFN/KRT16	4
G3	BP	GO:0034308	primary alcohol metabolic process	6/119	108/18903	6.22e-05	0.00319419	0.00287702	AKR1B10/AKR1C1/AKR1C3/ALDH1A1/ADH7/AKR1C2	6
G3	BP	GO:0071398	cellular response to fatty acid	4/119	35/18903	6.72e-05	0.00335371	0.0030207	CLDN1/AKR1C1/AKR1C3/AKR1C2	4
G3	BP	GO:0052548	regulation of endopeptidase activity	11/119	428/18903	8.3e-05	0.00402516	0.00362548	SERPINB2/SERPINB13/SERPINB4/TP63/CD109/SFN/SERPINB3/CST1/CSTA/PI3/SERPINB5	11
G3	BP	GO:0007568	aging	7/119	169/18903	9.75e-05	0.00460087	0.00414403	CLDN1/TP63/GJB2/GJB6/KRT14/NQO1/KRT16	7
G3	BP	GO:0006805	xenobiotic metabolic process	6/119	118/18903	0.000101783	0.00467664	0.00421227	GSTA1/AKR1C1/BCHE/AADAC/NQO1/ALDH3A1	6
G3	BP	GO:0042448	progesterone metabolic process	3/119	16/18903	0.000128314	0.0057445	0.0051741	AKR1C1/AKR1C3/AKR1C2	3
G3	BP	GO:0042445	hormone metabolic process	8/119	241/18903	0.000144432	0.00630445	0.00567845	FOXE1/AKR1B10/AKR1C1/BCHE/AKR1C3/ALDH1A1/ADH7/AKR1C2	8
G3	BP	GO:0038065	collagen-activated signaling pathway	3/119	17/18903	0.000155095	0.00660476	0.00594895	ITGA2/COL4A6/COL4A5	3
G3	BP	GO:1901657	glycosyl compound metabolic process	5/119	81/18903	0.000158949	0.00660775	0.00595164	AKR1B10/AKR1C1/GDA/AKR1C3/AKR1C2	5
G3	BP	GO:0051797	regulation of hair follicle development	3/119	19/18903	0.000218988	0.00882743	0.00795092	KRT17/FERMT1/FST	3
G3	BP	GO:0001523	retinoid metabolic process	5/119	87/18903	0.000222455	0.00882743	0.00795092	AKR1B10/AKR1C1/AKR1C3/ALDH1A1/ADH7	5
G3	BP	GO:0016101	diterpenoid metabolic process	5/119	90/18903	0.00026066	0.0100013	0.00900823	AKR1B10/AKR1C1/AKR1C3/ALDH1A1/ADH7	5
G3	BP	GO:0034754	cellular hormone metabolic process	6/119	141/18903	0.0002692	0.0100013	0.00900823	AKR1B10/AKR1C1/AKR1C3/ALDH1A1/ADH7/AKR1C2	6
G3	BP	GO:0006692	prostanoid metabolic process	4/119	50/18903	0.00027495	0.0100013	0.00900823	GSTA1/AKR1C1/AKR1C3/AKR1C2	4
G3	BP	GO:0006693	prostaglandin metabolic process	4/119	50/18903	0.00027495	0.0100013	0.00900823	GSTA1/AKR1C1/AKR1C3/AKR1C2	4
G3	BP	GO:0090287	regulation of cellular response to growth factor stimulus	9/119	338/18903	0.000289689	0.0103224	0.00929744	FGFBP1/SOST/GPC3/CD109/FERMT1/SOSTDC1/FST/DKK1/FBN2	9
G3	BP	GO:0042572	retinol metabolic process	4/119	54/18903	0.000370323	0.0129317	0.0116476	AKR1B10/AKR1C3/ALDH1A1/ADH7	4
G3	BP	GO:0006721	terpenoid metabolic process	5/119	101/18903	0.000444685	0.0152239	0.0137123	AKR1B10/AKR1C1/AKR1C3/ALDH1A1/ADH7	5
G3	BP	GO:0042180	cellular ketone metabolic process	7/119	218/18903	0.000463095	0.0155493	0.0140054	AKR1B10/CYP4F11/SLC7A11/AKR1C1/AKR1C3/NQO1/AKR1C2	7
G3	BP	GO:0090101	negative regulation of transmembrane receptor protein serine/threonine kinase signaling pathway	6/119	158/18903	0.000494587	0.0162342	0.0146222	SOST/CD109/SOSTDC1/FST/DKK1/FBN2	6
G3	BP	GO:0090092	regulation of transmembrane receptor protein serine/threonine kinase signaling pathway	8/119	290/18903	0.000502088	0.0162342	0.0146222	SOST/GPC3/CD109/FERMT1/SOSTDC1/FST/DKK1/FBN2	8
G3	BP	GO:2000647	negative regulation of stem cell proliferation	3/119	27/18903	0.000637201	0.0202282	0.0182197	CD109/SFN/FERMT1	3
G3	BP	GO:0070542	response to fatty acid	4/119	63/18903	0.000667805	0.0206727	0.01862	CLDN1/AKR1C1/AKR1C3/AKR1C2	4
G3	BP	GO:0030510	regulation of BMP signaling pathway	5/119	111/18903	0.00068454	0.0206727	0.01862	SOST/GPC3/SOSTDC1/FST/DKK1	5
G3	BP	GO:0050891	multicellular organismal water homeostasis	4/119	64/18903	0.000708892	0.0206727	0.01862	CLDN1/TP63/SFN/KRT16	4
G3	BP	GO:0042634	regulation of hair cycle	3/119	28/18903	0.000710401	0.0206727	0.01862	KRT17/FERMT1/FST	3
G3	BP	GO:0060512	prostate gland morphogenesis	3/119	28/18903	0.000710401	0.0206727	0.01862	TP63/TNC/SERPINB5	3
G3	BP	GO:0033559	unsaturated fatty acid metabolic process	5/119	115/18903	0.000803562	0.0225033	0.0202689	GSTA1/CYP4F11/AKR1C1/AKR1C3/AKR1C2	5
G3	BP	GO:1990748	cellular detoxification	5/119	115/18903	0.000803562	0.0225033	0.0202689	GSTA1/AKR1B10/GPX2/ALDH1A1/NQO1	5
G3	BP	GO:0007178	transmembrane receptor protein serine/threonine kinase signaling pathway	9/119	390/18903	0.000811975	0.0225033	0.0202689	SOST/GPC3/ITGB8/CD109/FERMT1/SOSTDC1/FST/DKK1/FBN2	9
G3	BP	GO:0030326	embryonic limb morphogenesis	5/119	118/18903	0.000902484	0.0238245	0.0214589	GPC3/TFAP2A/TP63/DKK1/FBN2	5
G3	BP	GO:0035113	embryonic appendage morphogenesis	5/119	118/18903	0.000902484	0.0238245	0.0214589	GPC3/TFAP2A/TP63/DKK1/FBN2	5
G3	BP	GO:0048736	appendage development	6/119	178/18903	0.000923509	0.0238245	0.0214589	GPC3/TFAP2A/TP63/SLC7A11/DKK1/FBN2	6
G3	BP	GO:0060173	limb development	6/119	178/18903	0.000923509	0.0238245	0.0214589	GPC3/TFAP2A/TP63/SLC7A11/DKK1/FBN2	6
G3	BP	GO:0050673	epithelial cell proliferation	10/119	481/18903	0.000929324	0.0238245	0.0214589	FGFBP1/CLDN1/GPC3/LGR5/TP63/CD109/SFN/FERMT1/FST/SERPINB5	10
G3	BP	GO:0030104	water homeostasis	4/119	69/18903	0.000941518	0.0238245	0.0214589	CLDN1/TP63/SFN/KRT16	4
G3	BP	GO:0006081	cellular aldehyde metabolic process	4/119	70/18903	0.000993772	0.0247875	0.0223262	AKR1C1/AKR1C3/ALDH1A1/ALDH3A1	4
G3	BP	GO:0006720	isoprenoid metabolic process	5/119	121/18903	0.0010102	0.0248424	0.0223757	AKR1B10/AKR1C1/AKR1C3/ALDH1A1/ADH7	5
G3	BP	GO:0009636	response to toxic substance	7/119	250/18903	0.00103757	0.0251611	0.0226628	CLDN1/GSTA1/AKR1B10/SLC7A11/GPX2/ALDH1A1/NQO1	7
G3	BP	GO:0071466	cellular response to xenobiotic stimulus	6/119	183/18903	0.00106569	0.0253085	0.0227955	GSTA1/AKR1C1/BCHE/AADAC/NQO1/ALDH3A1	6
G3	BP	GO:0030282	bone mineralization	5/119	123/18903	0.00108714	0.0253085	0.0227955	FGFR3/GPC3/PTHLH/TFAP2A/FBN2	5
G3	BP	GO:0097237	cellular response to toxic substance	5/119	123/18903	0.00108714	0.0253085	0.0227955	GSTA1/AKR1B10/GPX2/ALDH1A1/NQO1	5
G3	BP	GO:0006690	icosanoid metabolic process	5/119	126/18903	0.00121058	0.0278114	0.0250499	GSTA1/CYP4F11/AKR1C1/AKR1C3/AKR1C2	5
G3	BP	GO:0007369	gastrulation	6/119	196/18903	0.00151442	0.03434	0.0309302	GPC3/ITGA2/IL1RN/LAMA3/DKK1/NR0B1	6
G3	BP	GO:0001503	ossification	9/119	429/18903	0.00157544	0.0352656	0.0317639	SOST/FGFR3/GPC3/PTHLH/TFAP2A/TP63/TNC/DKK1/FBN2	9
G3	BP	GO:0008207	C21-steroid hormone metabolic process	3/119	37/18903	0.00161692	0.0357361	0.0321877	AKR1C1/AKR1C3/AKR1C2	3
G3	BP	GO:0010496	intercellular transport	2/119	10/18903	0.00171104	0.0368824	0.0332202	GJB2/GJB6	2
G3	BP	GO:2000659	regulation of interleukin-1-mediated signaling pathway	2/119	10/18903	0.00171104	0.0368824	0.0332202	IL1RN/IL1R2	2
G3	BP	GO:0090090	negative regulation of canonical Wnt signaling pathway	5/119	141/18903	0.00198895	0.04235	0.0381449	SOST/GPC3/FERMT1/SOSTDC1/DKK1	5
G3	BP	GO:0035107	appendage morphogenesis	5/119	142/18903	0.00205133	0.0426384	0.0384046	GPC3/TFAP2A/TP63/DKK1/FBN2	5
G3	BP	GO:0035108	limb morphogenesis	5/119	142/18903	0.00205133	0.0426384	0.0384046	GPC3/TFAP2A/TP63/DKK1/FBN2	5
G3	BP	GO:0008300	isoprenoid catabolic process	2/119	11/18903	0.00208267	0.0427805	0.0385326	AKR1B10/AKR1C3	2
G3	BP	GO:0010454	negative regulation of cell fate commitment	2/119	12/18903	0.00248894	0.0482854	0.0434909	SOSTDC1/DKK1	2
G3	BP	GO:0038063	collagen-activated tyrosine kinase receptor signaling pathway	2/119	12/18903	0.00248894	0.0482854	0.0434909	COL4A6/COL4A5	2
G3	BP	GO:0043589	skin morphogenesis	2/119	12/18903	0.00248894	0.0482854	0.0434909	ITGA2/TP63	2
G3	BP	GO:0051798	positive regulation of hair follicle development	2/119	12/18903	0.00248894	0.0482854	0.0434909	KRT17/FST	2
G3	BP	GO:0071107	response to parathyroid hormone	2/119	12/18903	0.00248894	0.0482854	0.0434909	SOST/ITGA2	2
G3	CC	GO:0001533	cornified envelope	14/119	59/19869	3.69e-19	5.13e-17	4.66e-17	SERPINB2/KRT17/PKP1/DSC3/SPRR1A/DSC2/SPRR3/SPRR1B/SPRR2A/CSTA/KRT16/PI3/SERPINB5/DSG3	14
G3	CC	GO:0005882	intermediate filament	10/119	215/19869	6.81e-07	4.73e-05	4.3e-05	KRT15/KRT23/KRT6C/KRT17/PKP1/KRT5/KRT14/KRT13/KRT16/KRT6B	10
G3	CC	GO:0045111	intermediate filament cytoskeleton	10/119	253/19869	2.96e-06	0.000137098	0.000124587	KRT15/KRT23/KRT6C/KRT17/PKP1/KRT5/KRT14/KRT13/KRT16/KRT6B	10
G3	CC	GO:0030057	desmosome	4/119	25/19869	1.4e-05	0.000487837	0.00044332	PKP1/DSC3/DSC2/DSG3	4
G3	CC	GO:0005604	basement membrane	6/119	99/19869	2.89e-05	0.000750954	0.000682427	P3H2/LAMC2/LAMA3/TNC/COL4A6/COL4A5	6
G3	CC	GO:0045095	keratin filament	6/119	101/19869	3.24e-05	0.000750954	0.000682427	KRT6C/KRT17/KRT5/KRT14/KRT13/KRT6B	6
G3	CC	GO:0062023	collagen-containing extracellular matrix	10/119	433/19869	0.000279812	0.00555627	0.00504924	SOST/P3H2/GPC3/LAMC2/LAMA3/PTPRZ1/TNC/COL4A6/COL4A5/FBN2	10
G3	CC	GO:0043256	laminin complex	2/119	12/19869	0.00225732	0.039221	0.0356419	LAMC2/LAMA3	2
G3	MF	GO:0030280	structural constituent of skin epidermis	6/120	37/18432	1.32e-07	3.65e-05	2.77e-05	KRT6C/PKP1/KRT5/SPRR1A/PI3/KRT6B	6
G3	MF	GO:0030414	peptidase inhibitor activity	10/120	187/18432	4.01e-07	3.81e-05	2.89e-05	GPC3/SERPINB2/SERPINB13/SERPINB4/CD109/SERPINB3/CST1/CSTA/PI3/SERPINB5	10
G3	MF	GO:0008106	alcohol dehydrogenase (NADP+) activity	5/120	24/18432	4.14e-07	3.81e-05	2.89e-05	AKR1B10/AKR1C1/AKR1C3/ALDH3A1/AKR1C2	5
G3	MF	GO:0004032	alditol:NADP+ 1-oxidoreductase activity	4/120	12/18432	8.12e-07	5.6e-05	4.25e-05	AKR1B10/AKR1C1/AKR1C3/AKR1C2	4
G3	MF	GO:0004033	aldo-keto reductase (NADP) activity	5/120	31/18432	1.6e-06	8.81e-05	6.69e-05	AKR1B10/AKR1C1/AKR1C3/ALDH3A1/AKR1C2	5
G3	MF	GO:0004866	endopeptidase inhibitor activity	9/120	180/18432	2.73e-06	0.000112328	8.53e-05	SERPINB2/SERPINB13/SERPINB4/CD109/SERPINB3/CST1/CSTA/PI3/SERPINB5	9
G3	MF	GO:0061134	peptidase regulator activity	10/120	232/18432	2.85e-06	0.000112328	8.53e-05	GPC3/SERPINB2/SERPINB13/SERPINB4/CD109/SERPINB3/CST1/CSTA/PI3/SERPINB5	10
G3	MF	GO:0004867	serine-type endopeptidase inhibitor activity	7/120	98/18432	3.52e-06	0.000121579	9.23e-05	SERPINB2/SERPINB13/SERPINB4/CD109/SERPINB3/PI3/SERPINB5	7
G3	MF	GO:0061135	endopeptidase regulator activity	9/120	194/18432	5.04e-06	0.000154415	0.000117195	SERPINB2/SERPINB13/SERPINB4/CD109/SERPINB3/CST1/CSTA/PI3/SERPINB5	9
G3	MF	GO:0004857	enzyme inhibitor activity	12/120	395/18432	1.04e-05	0.000287926	0.000218525	GPC3/SERPINB2/PPP1R14C/SERPINB13/SERPINB4/CD109/SFN/SERPINB3/CST1/CSTA/PI3/SERPINB5	12
G3	MF	GO:0016903	oxidoreductase activity, acting on the aldehyde or oxo group of donors	5/120	47/18432	1.33e-05	0.000332696	0.000252504	AKR1B10/AKR1C3/ALDH1A1/ADH7/ALDH3A1	5
G3	MF	GO:0032052	bile acid binding	3/120	11/18432	4.27e-05	0.000983125	0.000746155	AKR1C1/AKR1C3/AKR1C2	3
G3	MF	GO:0048019	receptor antagonist activity	4/120	32/18432	5.34e-05	0.00113287	0.000859808	IL1RN/FST/DKK1/ADH7	4
G3	MF	GO:0044594	17-beta-hydroxysteroid dehydrogenase (NAD+) activity	3/120	14/18432	9.3e-05	0.00183264	0.0013909	AKR1C1/AKR1C3/AKR1C2	3
G3	MF	GO:0016620	oxidoreductase activity, acting on the aldehyde or oxo group of donors, NAD or NADP as acceptor	4/120	39/18432	0.000117834	0.00216814	0.00164554	AKR1B10/AKR1C3/ALDH1A1/ALDH3A1	4
G3	MF	GO:0016709	oxidoreductase activity, acting on paired donors, with incorporation or reduction of molecular oxygen, NAD(P)H as one donor, and incorporation of one atom of oxygen	4/120	40/18432	0.000130271	0.00224718	0.00170552	CYP4F11/AKR1C1/AKR1C3/AKR1C2	4
G3	MF	GO:0030547	signaling receptor inhibitor activity	4/120	43/18432	0.000173286	0.00268511	0.0020379	IL1RN/FST/DKK1/ADH7	4
G3	MF	GO:0016616	oxidoreductase activity, acting on the CH-OH group of donors, NAD or NADP as acceptor	6/120	126/18432	0.000175116	0.00268511	0.0020379	AKR1B10/AKR1C1/AKR1C3/ADH7/ALDH3A1/AKR1C2	6
G3	MF	GO:0033293	monocarboxylic acid binding	5/120	81/18432	0.000185706	0.00269762	0.0020474	GSTA1/CYP4F11/AKR1C1/AKR1C3/AKR1C2	5
G3	MF	GO:0004303	estradiol 17-beta-dehydrogenase activity	3/120	18/18432	0.000204466	0.00282163	0.00214151	AKR1C1/AKR1C3/AKR1C2	3
G3	MF	GO:0019838	growth factor binding	6/120	132/18432	0.000225545	0.0029643	0.00224979	FGFBP1/FGFR3/FGFBP2/CD109/IL1RN/IL1R2	6
G3	MF	GO:0016614	oxidoreductase activity, acting on CH-OH group of donors	6/120	138/18432	0.000286776	0.0035809	0.00271777	AKR1B10/AKR1C1/AKR1C3/ADH7/ALDH3A1/AKR1C2	6
G3	MF	GO:0017171	serine hydrolase activity	7/120	196/18432	0.000298408	0.0035809	0.00271777	MMP10/KLK11/TMPRSS4/AADAC/KLK10/MMP3/TMPRSS11E	7
G3	MF	GO:0019955	cytokine binding	6/120	144/18432	0.000360367	0.00414422	0.00314531	SOST/CD109/IL1RN/SOSTDC1/IL20RB/IL1R2	6
G3	MF	GO:0004869	cysteine-type endopeptidase inhibitor activity	4/120	56/18432	0.000483215	0.00533469	0.00404883	SERPINB13/SERPINB3/CST1/CSTA	4
G3	MF	GO:0016655	oxidoreductase activity, acting on NAD(P)H, quinone or similar compound as acceptor	4/120	57/18432	0.000517091	0.00548912	0.00416603	AKR1C1/AKR1C3/NQO1/AKR1C2	4
G3	MF	GO:0005200	structural constituent of cytoskeleton	5/120	107/18432	0.00067374	0.00688712	0.00522707	KRT15/KRT5/KRT14/KRT16/KRT6B	5
G3	MF	GO:0016628	oxidoreductase activity, acting on the CH-CH group of donors, NAD or NADP as acceptor	3/120	28/18432	0.000782817	0.00771634	0.00585641	AKR1C1/AKR1C3/AKR1C2	3
G3	MF	GO:0031406	carboxylic acid binding	6/120	171/18432	0.000891689	0.00848642	0.00644087	P3H2/GSTA1/CYP4F11/AKR1C1/AKR1C3/AKR1C2	6
G3	MF	GO:0005201	extracellular matrix structural constituent	6/120	173/18432	0.000947115	0.0086878	0.00659372	LAMC2/LAMA3/TNC/COL4A6/COL4A5/FBN2	6
G3	MF	GO:0004252	serine-type endopeptidase activity	6/120	174/18432	0.000975804	0.0086878	0.00659372	MMP10/KLK11/TMPRSS4/KLK10/MMP3/TMPRSS11E	6
G3	MF	GO:0033764	steroid dehydrogenase activity, acting on the CH-OH group of donors, NAD or NADP as acceptor	3/120	31/18432	0.00105894	0.00913339	0.0069319	AKR1C1/AKR1C3/AKR1C2	3
G3	MF	GO:0008236	serine-type peptidase activity	6/120	192/18432	0.00161604	0.0133351	0.0101208	MMP10/KLK11/TMPRSS4/KLK10/MMP3/TMPRSS11E	6
G3	MF	GO:0043394	proteoglycan binding	3/120	36/18432	0.00164273	0.0133351	0.0101208	ITGA2/FST/TNC	3
G3	MF	GO:0016229	steroid dehydrogenase activity	3/120	37/18432	0.00177924	0.0140306	0.0106487	AKR1C1/AKR1C3/AKR1C2	3
G3	MF	GO:0030283	testosterone dehydrogenase [NAD(P)] activity	2/120	11/18432	0.00222476	0.0170565	0.0129452	AKR1C1/AKR1C3	2
G3	MF	GO:0016651	oxidoreductase activity, acting on NAD(P)H	4/120	87/18432	0.0025088	0.0187143	0.0142035	AKR1C1/AKR1C3/NQO1/AKR1C2	4
G3	MF	GO:0019215	intermediate filament binding	2/120	13/18432	0.00312837	0.0227218	0.017245	PKP1/KRT14	2
G3	MF	GO:0005178	integrin binding	5/120	156/18432	0.00355558	0.0250764	0.0190321	ITGA2/ITGB8/FERMT1/LAMA3/PTPRZ1	5
G3	MF	GO:0052650	NADP-retinol dehydrogenase activity	2/120	14/18432	0.00363427	0.0250764	0.0190321	AKR1B10/AKR1C3	2
G3	MF	GO:0008009	chemokine activity	3/120	49/18432	0.0039866	0.0268366	0.020368	GPR15LG/CXCL6/CXCL14	3
G3	MF	GO:0004029	aldehyde dehydrogenase (NAD+) activity	2/120	15/18432	0.00417559	0.0274396	0.0208256	ALDH1A1/ALDH3A1	2
G3	MF	GO:0004497	monooxygenase activity	4/120	104/18432	0.00476295	0.0305715	0.0232026	CYP4F11/AKR1C1/AKR1C3/AKR1C2	4
G3	MF	GO:0004030	aldehyde dehydrogenase [NAD(P)+] activity	2/120	17/18432	0.00536262	0.0328908	0.0249629	ALDH1A1/ALDH3A1	2
G3	MF	GO:0005149	interleukin-1 receptor binding	2/120	17/18432	0.00536262	0.0328908	0.0249629	IL36G/IL1RN	2
G3	MF	GO:0043395	heparan sulfate proteoglycan binding	2/120	18/18432	0.00600739	0.0360444	0.0273563	ITGA2/FST	2
G3	MF	GO:0016705	oxidoreductase activity, acting on paired donors, with incorporation or reduction of molecular oxygen	5/120	179/18432	0.00634041	0.0372331	0.0282585	P3H2/CYP4F11/AKR1C1/AKR1C3/AKR1C2	5
G3	MF	GO:0004745	NAD-retinol dehydrogenase activity	2/120	19/18432	0.00668572	0.0380574	0.0288841	AKR1C3/ADH7	2
G3	MF	GO:0004175	endopeptidase activity	8/120	426/18432	0.00675656	0.0380574	0.0288841	MMP10/KLK11/CAPNS2/TMPRSS4/CLCA2/KLK10/MMP3/TMPRSS11E	8
G3	MF	GO:0016627	oxidoreductase activity, acting on the CH-CH group of donors	3/120	60/18432	0.00703121	0.0388123	0.0294571	AKR1C1/AKR1C3/AKR1C2	3
G3	MF	GO:0005243	gap junction channel activity	2/120	21/18432	0.0081412	0.043211	0.0327955	GJB2/GJB6	2
G3	MF	GO:0036122	BMP binding	2/120	21/18432	0.0081412	0.043211	0.0327955	SOST/SOSTDC1	2
G3	MF	GO:0098631	cell adhesion mediator activity	3/120	64/18432	0.00840155	0.0434944	0.0330106	TRIM29/ITGA2/DSC2	3
G3	MF	GO:1901681	sulfur compound binding	6/120	270/18432	0.00850978	0.0434944	0.0330106	FGFBP1/SOST/ITGA2/LAMC2/CXCL6/FST	6
G3	MF	GO:0004602	glutathione peroxidase activity	2/120	22/18432	0.00891746	0.0447494	0.0339631	GSTA1/GPX2	2
G3	MF	GO:0017134	fibroblast growth factor binding	2/120	23/18432	0.00972547	0.0479327	0.0363791	FGFBP1/FGFR3	2
G4	BP	GO:0045665	negative regulation of neuron differentiation	1935-04-01	73/18903	9.79e-06	0.00914196	0.00649097	SOX2/ASPM/DLX2/DLX1	4
G4	BP	GO:0009954	proximal/distal pattern formation	1935-03-01	34/18903	3.35e-05	0.0146083	0.0103722	DLX2/HOXA10/DLX1	3
G4	BP	GO:0045746	negative regulation of Notch signaling pathway	1935-03-01	38/18903	4.69e-05	0.0146083	0.0103722	MAGEA1/DLX2/DLX1	3
G4	BP	GO:0051304	chromosome separation	1935-04-01	135/18903	0.000109706	0.0225577	0.0160164	TTK/NUF2/TOP2A/DLGAP5	4
G4	BP	GO:0021872	forebrain generation of neurons	1935-03-01	52/18903	0.000120759	0.0225577	0.0160164	ASPM/DLX2/DLX1	3
G4	BP	GO:1901987	regulation of cell cycle phase transition	1935-06-01	453/18903	0.000164874	0.0228379	0.0162154	TTK/NUF2/SOX2/DLGAP5/E2F7/CDKN2A	6
G4	BP	GO:0021892	cerebral cortex GABAergic interneuron differentiation	1935-02-01	11/18903	0.000181268	0.0228379	0.0162154	DLX2/DLX1	2
G4	BP	GO:0035881	amacrine cell differentiation	1935-02-01	12/18903	0.000217269	0.0228379	0.0162154	DLX2/DLX1	2
G4	BP	GO:0048715	negative regulation of oligodendrocyte differentiation	1935-02-01	14/18903	0.000298871	0.0228379	0.0162154	DLX2/DLX1	2
G4	BP	GO:0097154	GABAergic neuron differentiation	1935-02-01	16/18903	0.0003932	0.0228379	0.0162154	DLX2/DLX1	2
G4	BP	GO:0003407	neural retina development	1935-03-01	79/18903	0.000417568	0.0228379	0.0162154	DLX2/CALB1/DLX1	3
G4	BP	GO:0048839	inner ear development	1935-04-01	193/18903	0.000430529	0.0228379	0.0162154	DLX5/SOX2/DLX6/CALB1	4
G4	BP	GO:0140013	meiotic nuclear division	1935-04-01	194/18903	0.000439017	0.0228379	0.0162154	TTK/NUF2/ASPM/TOP2A	4
G4	BP	GO:0007051	spindle organization	1935-04-01	195/18903	0.000447624	0.0228379	0.0162154	TTK/NUF2/ASPM/DLGAP5	4
G4	BP	GO:0045664	regulation of neuron differentiation	1935-04-01	196/18903	0.000456352	0.0228379	0.0162154	SOX2/ASPM/DLX2/DLX1	4
G4	BP	GO:1901990	regulation of mitotic cell cycle phase transition	1935-05-01	354/18903	0.000457954	0.0228379	0.0162154	TTK/NUF2/DLGAP5/E2F7/CDKN2A	5
G4	BP	GO:0051782	negative regulation of cell division	1935-02-01	18/18903	0.000500165	0.0228379	0.0162154	ASPM/E2F7	2
G4	BP	GO:1903046	meiotic cell cycle process	1935-04-01	212/18903	0.000613103	0.0228379	0.0162154	TTK/NUF2/ASPM/TOP2A	4
G4	BP	GO:0030071	regulation of mitotic metaphase/anaphase transition	1935-03-01	92/18903	0.000652287	0.0228379	0.0162154	TTK/NUF2/DLGAP5	3
G4	BP	GO:0030900	forebrain development	1935-05-01	383/18903	0.000654691	0.0228379	0.0162154	DLX5/SOX2/ASPM/DLX2/DLX1	5
G4	BP	GO:0001654	eye development	1935-05-01	388/18903	0.000694175	0.0228379	0.0162154	EPHB1/SOX2/DLX2/CALB1/DLX1	5
G4	BP	GO:0007091	metaphase/anaphase transition of mitotic cell cycle	1935-03-01	95/18903	0.00071623	0.0228379	0.0162154	TTK/NUF2/DLGAP5	3
G4	BP	GO:1902099	regulation of metaphase/anaphase transition of cell cycle	1935-03-01	95/18903	0.00071623	0.0228379	0.0162154	TTK/NUF2/DLGAP5	3
G4	BP	GO:0043583	ear development	1935-04-01	221/18903	0.000716386	0.0228379	0.0162154	DLX5/SOX2/DLX6/CALB1	4
G4	BP	GO:0150063	visual system development	1935-05-01	392/18903	0.000727029	0.0228379	0.0162154	EPHB1/SOX2/DLX2/CALB1/DLX1	5
G4	BP	GO:0008593	regulation of Notch signaling pathway	1935-03-01	97/18903	0.000761002	0.0228379	0.0162154	MAGEA1/DLX2/DLX1	3
G4	BP	GO:2001251	negative regulation of chromosome organization	1935-03-01	97/18903	0.000761002	0.0228379	0.0162154	TTK/NUF2/TOP2A	3
G4	BP	GO:0048880	sensory system development	1935-05-01	398/18903	0.000778484	0.0228379	0.0162154	EPHB1/SOX2/DLX2/CALB1/DLX1	5
G4	BP	GO:0010965	regulation of mitotic sister chromatid separation	1935-03-01	98/18903	0.000784041	0.0228379	0.0162154	TTK/NUF2/DLGAP5	3
G4	BP	GO:0044784	metaphase/anaphase transition of cell cycle	1935-03-01	98/18903	0.000784041	0.0228379	0.0162154	TTK/NUF2/DLGAP5	3
G4	BP	GO:0051383	kinetochore organization	1935-02-01	23/18903	0.000822278	0.0228379	0.0162154	NUF2/DLGAP5	2
G4	BP	GO:0097150	neuronal stem cell population maintenance	1935-02-01	23/18903	0.000822278	0.0228379	0.0162154	SOX2/ASPM	2
G4	BP	GO:0045786	negative regulation of cell cycle	1935-05-01	405/18903	0.000841915	0.0228379	0.0162154	TTK/NUF2/SOX2/E2F7/CDKN2A	5
G4	BP	GO:0045132	meiotic chromosome segregation	1935-03-01	101/18903	0.000855811	0.0228379	0.0162154	TTK/NUF2/TOP2A	3
G4	BP	GO:0051306	mitotic sister chromatid separation	1935-03-01	101/18903	0.000855811	0.0228379	0.0162154	TTK/NUF2/DLGAP5	3
G4	BP	GO:0000819	sister chromatid segregation	1935-04-01	239/18903	0.000959032	0.0246641	0.017512	TTK/NUF2/TOP2A/DLGAP5	4
G4	BP	GO:0033045	regulation of sister chromatid segregation	1935-03-01	107/18903	0.00101159	0.0246641	0.017512	TTK/NUF2/DLGAP5	3
G4	BP	GO:0051307	meiotic chromosome separation	1935-02-01	26/18903	0.00105261	0.0246641	0.017512	TTK/TOP2A	2
G4	BP	GO:0007218	neuropeptide signaling pathway	1935-03-01	110/18903	0.00109577	0.0246641	0.017512	NMU/GAL/PENK	3
G4	BP	GO:1905818	regulation of chromosome separation	1935-03-01	111/18903	0.00112479	0.0246641	0.017512	TTK/NUF2/DLGAP5	3
G4	BP	GO:0021544	subpallium development	1935-02-01	27/18903	0.0011355	0.0246641	0.017512	DLX2/DLX1	2
G4	BP	GO:0021895	cerebral cortex neuron differentiation	1935-02-01	27/18903	0.0011355	0.0246641	0.017512	DLX2/DLX1	2
G4	BP	GO:0045686	negative regulation of glial cell differentiation	1935-02-01	27/18903	0.0011355	0.0246641	0.017512	DLX2/DLX1	2
G4	BP	GO:0033044	regulation of chromosome organization	1935-04-01	252/18903	0.00116687	0.0247695	0.0175868	TTK/NUF2/TOP2A/DLGAP5	4
G4	BP	GO:0021537	telencephalon development	1935-04-01	255/18903	0.00121899	0.0253007	0.017964	DLX5/ASPM/DLX2/DLX1	4
G4	BP	GO:0007088	regulation of mitotic nuclear division	1935-03-01	118/18903	0.00134156	0.0261045	0.0185347	TTK/NUF2/DLGAP5	3
G4	BP	GO:0030326	embryonic limb morphogenesis	1935-03-01	118/18903	0.00134156	0.0261045	0.0185347	DLX5/DLX6/HOXA10	3
G4	BP	GO:0035113	embryonic appendage morphogenesis	1935-03-01	118/18903	0.00134156	0.0261045	0.0185347	DLX5/DLX6/HOXA10	3
G4	BP	GO:0090596	sensory organ morphogenesis	1935-04-01	272/18903	0.0015456	0.0282909	0.0200871	DLX5/EPHB1/DLX6/CALB1	4
G4	BP	GO:1901988	negative regulation of cell cycle phase transition	1935-04-01	272/18903	0.0015456	0.0282909	0.0200871	TTK/NUF2/SOX2/E2F7	4
G4	BP	GO:0051642	centrosome localization	1935-02-01	32/18903	0.00159529	0.0282909	0.0200871	ASPM/DLGAP5	2
G4	BP	GO:0044772	mitotic cell cycle phase transition	1935-05-01	473/18903	0.0016776	0.0282909	0.0200871	TTK/NUF2/DLGAP5/E2F7/CDKN2A	5
G4	BP	GO:0007143	female meiotic nuclear division	1935-02-01	33/18903	0.00169624	0.0282909	0.0200871	TTK/TOP2A	2
G4	BP	GO:0021772	olfactory bulb development	1935-02-01	33/18903	0.00169624	0.0282909	0.0200871	DLX5/DLX2	2
G4	BP	GO:0060795	cell fate commitment involved in formation of primary germ layer	1935-02-01	33/18903	0.00169624	0.0282909	0.0200871	SOX2/EYA2	2
G4	BP	GO:0061842	microtubule organizing center localization	1935-02-01	33/18903	0.00169624	0.0282909	0.0200871	ASPM/DLGAP5	2
G4	BP	GO:0045165	cell fate commitment	1935-04-01	282/18903	0.00176393	0.0287288	0.020398	SOX2/DLX2/EYA2/DLX1	4
G4	BP	GO:0000280	nuclear division	1935-05-01	481/18903	0.00180574	0.0287288	0.020398	TTK/NUF2/ASPM/TOP2A/DLGAP5	5
G4	BP	GO:0051321	meiotic cell cycle	1935-04-01	285/18903	0.0018334	0.0287288	0.020398	TTK/NUF2/ASPM/TOP2A	4
G4	BP	GO:0051983	regulation of chromosome segregation	1935-03-01	132/18903	0.00185007	0.0287288	0.020398	TTK/NUF2/DLGAP5	3
G4	BP	GO:0007052	mitotic spindle organization	1935-03-01	133/18903	0.00189038	0.0287288	0.020398	TTK/NUF2/DLGAP5	3
G4	BP	GO:0021988	olfactory lobe development	1935-02-01	35/18903	0.00190705	0.0287288	0.020398	DLX5/DLX2	2
G4	BP	GO:0035107	appendage morphogenesis	1935-03-01	142/18903	0.00227799	0.0332443	0.0236041	DLX5/DLX6/HOXA10	3
G4	BP	GO:0035108	limb morphogenesis	1935-03-01	142/18903	0.00227799	0.0332443	0.0236041	DLX5/DLX6/HOXA10	3
G4	BP	GO:0051783	regulation of nuclear division	1935-03-01	145/18903	0.00241734	0.0346851	0.0246271	TTK/NUF2/DLGAP5	3
G4	BP	GO:0001953	negative regulation of cell-matrix adhesion	1935-02-01	40/18903	0.00248554	0.0346851	0.0246271	MMP12/CDKN2A	2
G4	BP	GO:0042063	gliogenesis	1935-04-01	310/18903	0.00248812	0.0346851	0.0246271	SOX2/DLX2/DLX1/PENK	4
G4	BP	GO:0010948	negative regulation of cell cycle process	1935-04-01	318/18903	0.00272775	0.0374664	0.0266019	TTK/NUF2/SOX2/E2F7	4
G4	BP	GO:0098813	nuclear chromosome segregation	1935-04-01	321/18903	0.00282156	0.0377217	0.0267831	TTK/NUF2/TOP2A/DLGAP5	4
G4	BP	GO:0021879	forebrain neuron differentiation	1935-02-01	43/18903	0.0028675	0.0377217	0.0267831	DLX2/DLX1	2
G4	BP	GO:0048713	regulation of oligodendrocyte differentiation	1935-02-01	43/18903	0.0028675	0.0377217	0.0267831	DLX2/DLX1	2
G4	BP	GO:0014014	negative regulation of gliogenesis	1935-02-01	44/18903	0.00300056	0.038924	0.0276368	DLX2/DLX1	2
G4	BP	GO:0007292	female gamete generation	1935-03-01	159/18903	0.00313726	0.0395973	0.0281148	TTK/ASPM/TOP2A	3
G4	BP	GO:0060041	retina development in camera-type eye	1935-03-01	159/18903	0.00313726	0.0395973	0.0281148	DLX2/CALB1/DLX1	3
G4	BP	GO:0007094	mitotic spindle assembly checkpoint signaling	1935-02-01	46/18903	0.00327525	0.0397284	0.0282079	TTK/NUF2	2
G4	BP	GO:0071173	spindle assembly checkpoint signaling	1935-02-01	46/18903	0.00327525	0.0397284	0.0282079	TTK/NUF2	2
G4	BP	GO:0071174	mitotic spindle checkpoint signaling	1935-02-01	46/18903	0.00327525	0.0397284	0.0282079	TTK/NUF2	2
G4	BP	GO:0030111	regulation of Wnt signaling pathway	1935-04-01	336/18903	0.00332414	0.039779	0.0282438	DLX5/SOX2/ASPM/SHISA2	4
G4	BP	GO:1902850	microtubule cytoskeleton organization involved in mitosis	1935-03-01	163/18903	0.0033646	0.039779	0.0282438	TTK/NUF2/DLGAP5	3
G4	BP	GO:0031577	spindle checkpoint signaling	1935-02-01	47/18903	0.00341686	0.0398918	0.028324	TTK/NUF2	2
G4	BP	GO:0043010	camera-type eye development	1935-04-01	340/18903	0.00346784	0.0399872	0.0283917	EPHB1/DLX2/CALB1/DLX1	4
G4	BP	GO:0045841	negative regulation of mitotic metaphase/anaphase transition	1935-02-01	48/18903	0.00356129	0.0405639	0.0288012	TTK/NUF2	2
G4	BP	GO:1902100	negative regulation of metaphase/anaphase transition of cell cycle	1935-02-01	50/18903	0.00385858	0.0428912	0.0304536	TTK/NUF2	2
G4	BP	GO:0033046	negative regulation of sister chromatid segregation	1935-02-01	51/18903	0.00401142	0.0428912	0.0304536	TTK/NUF2	2
G4	BP	GO:0033048	negative regulation of mitotic sister chromatid segregation	1935-02-01	51/18903	0.00401142	0.0428912	0.0304536	TTK/NUF2	2
G4	BP	GO:2000816	negative regulation of mitotic sister chromatid separation	1935-02-01	51/18903	0.00401142	0.0428912	0.0304536	TTK/NUF2	2
G4	BP	GO:0021543	pallium development	1935-03-01	174/18903	0.00404115	0.0428912	0.0304536	ASPM/DLX2/DLX1	3
G4	BP	GO:0021953	central nervous system neuron differentiation	1935-03-01	174/18903	0.00404115	0.0428912	0.0304536	EPHB1/DLX2/DLX1	3
G4	BP	GO:0048736	appendage development	1935-03-01	178/18903	0.00430623	0.0439127	0.0311789	DLX5/DLX6/HOXA10	3
G4	BP	GO:0060173	limb development	1935-03-01	178/18903	0.00430623	0.0439127	0.0311789	DLX5/DLX6/HOXA10	3
G4	BP	GO:0051985	negative regulation of chromosome segregation	1935-02-01	53/18903	0.00432545	0.0439127	0.0311789	TTK/NUF2	2
G4	BP	GO:1905819	negative regulation of chromosome separation	1935-02-01	53/18903	0.00432545	0.0439127	0.0311789	TTK/NUF2	2
G4	BP	GO:0007219	Notch signaling pathway	1935-03-01	183/18903	0.00465216	0.0467217	0.0331733	MAGEA1/DLX2/DLX1	3
G4	BP	GO:0033047	regulation of mitotic sister chromatid segregation	1935-02-01	56/18903	0.00481719	0.0473606	0.0336269	TTK/NUF2	2
G4	BP	GO:0045839	negative regulation of mitotic nuclear division	1935-02-01	56/18903	0.00481719	0.0473606	0.0336269	TTK/NUF2	2
G4	MF	GO:0042826	histone deacetylase binding	1934-05-01	128/18432	3.54e-06	0.000311084	0.000253035	MAGEA1/MAGEA11/HOXA10/MAGEA4/TOP2A	5

## Sheet: TableS6
Samples	Cluster			TableS6. 1k genes defining molecular subtypes of carcinoid tumors
TBK1	G1
MAP7D2	G1
STXBP5L	G1
TTC39A	G1
PDE8B	G1
JCAD	G1
TBX1	G1
NAT16	G1
LMBRD1	G1
MB	G1
SLC37A4	G1
GJB1	G1
ACAA2	G1
ETV5	G1
SMIM19	G1
MT1M	G1
TM4SF5	G1
ORMDL2	G1
SHB	G1
PEX7	G1
NKRF	G1
ZDHHC24	G1
TMEM45B	G1
GMDS	G1
EID3	G1
C1GALT1	G1
PTGES3P2	G1
NSUN7	G1
PECR	G1
FCHO2	G1
LINC02593	G1
EPIST	G1
PPP1R1A	G1
DDO	G1
GABRR1	G1
SAMD11	G1
UXS1	G1
RGS17	G1
SEPSECS	G1
PACC1	G1
ENTPD5	G1
MCF2L-AS1	G1
SLC43A3	G1
TGDS	G1
MTMR2	G1
PTK7	G1
KCTD9	G1
MED11	G1
RIDA	G1
HABP4	G1
TMEM53	G1
TLK1	G1
MAT2B	G1
SHTN1	G1
PAK1	G1
HEXB	G1
RAB27A	G1
CABP7	G1
TRAPPC4	G1
VPS41	G1
ATL3	G1
SRPK2	G1
TMEM140	G1
CPT1A	G1
C1ORF127	G1
ZDHHC6	G1
MXD1	G1
TNR	G1
KLHDC8A	G1
TOLLIP-DT	G1
C11ORF54	G1
FNIP2	G1
EBAG9	G1
MARK1	G1
ACAA1	G1
PRR18	G1
GLTPD2	G1
LINC00526	G1
ASPH	G1
SCPEP1	G1
RNF170	G1
SUZ12	G1
GALNT12	G1
KLHL2	G1
COQ5	G1
NFYB	G1
MAN2A1	G1
BRSK1	G1
SCYL1	G1
PLEKHG1	G1
HPSE	G1
OR7E14P	G1
PINLYP	G1
SORCS3	G1
CES5AP1	G1
IL1RL2	G1
CDH16	G1
CD44-AS1	G1
IDH1-AS1	G1
LINC02388	G1
PLEKHA7	G1
ARL4AP2	G1
SLC39A5	G1
MAP7D3	G1
ACOT4	G1
TLR5	G1
ALG14	G1
ZMYND15	G1
B3GNT3	G1
ANKRD44	G1
PDZK1P1	G1
MCTP1	G1
SKIDA1	G1
ABCC6P1	G1
SLC9B1	G1
FCRLB	G1
PKLR	G1
LINC02798	G1
IRX6	G1
TREH	G1
AGMAT	G1
SNAP25-AS1	G1
PRG2	G1
MIR3646	G1
BCAR3-AS1	G1
GMDS-DT	G1
WFDC1	G1
BEGAIN	G1
ARHGEF26-AS1	G1
MAB21L4	G1
LINC02033	G1
CA9	G1
COL9A3	G1
LRCH1	G1
EIF3KP1	G1
SHC4	G1
DSCAML1	G1
SLC25A43	G1
VMO1	G1
CHD7	G1
GLB1L	G1
MYO5B	G1
SYNGR4	G1
BICD1	G1
SMIM1	G1
ADAMTS18	G1
PDE1B	G1
HYAL1	G1
ANK3	G1
GPHN	G1
PPP2R2B	G1
GPER1	G1
TCAIM	G1
COQ2	G1
ARHGEF26	G1
MIR1915HG	G1
MYOZ1	G1
LGI2	G1
ABCC6P2	G1
BRS3	G1
MT1DP	G1
POC1B	G1
GALE	G1
CBR3-AS1	G1
PDZK1	G1
ZNF69	G1
BRWD1-AS2	G1
DPP4	G1
EIF5A2	G1
ASAH2B	G1
ROR2	G1
PROX1-AS1	G1
TNIK	G1
DOCK10	G1
EPS8L3	G1
SCTR	G1
DHRS7B	G1
GCNT4	G1
KIF5A	G1
EPS8	G1
PI4K2B	G1
AP3S1	G1
FAM171B	G1
IFNGR2	G1
LRRFIP1	G1
CRYM	G1
PROX1	G1
ZDHHC2	G1
JAZF1	G1
PLPP5	G1
CD9	G1
PCK1	G1
TNFRSF21	G1
PPP1CA	G1
MRAS	G1
C2CD4B	G1
CALD1	G1
COX16	G1
MT1E	G1
FUCA1	G1
SV2A	G1
CAPN2	G1
RFX5	G1
VPS54	G1
MPC1	G1
ASB13	G1
OTP	G1
RAP2A	G1
SKA2	G1
IL20RA	G1
TOP1	G1
GHSR	G1
APBB2	G1
MT1F	G1
CAT	G1
TSPAN12	G1
SNX4	G1
PPCS	G1
MTDH	G1
CXADR	G1
SUSD4	G1
PICALM	G1
CNOT11	G1
COPB1	G1
SCP2	G1
COQ10B	G1
PITX1	G1
GSR	G1
CLDN7	G1
GJD2	G1
C11ORF71	G1
PPP1R2	G1
ABR	G1
GLB1	G1
RDH12	G1
ARPC5	G1
SUCLG2	G1
SIX2	G1
TMED5	G1
LRP11	G1
TDP2	G1
CFL1	G1
UCHL1	G1
MT1G	G1
ASB4	G1
MT1X	G1
EFHD2	G1
VTN	G1
WBP1	G1
SEZ6L	G1
SNAP25	G1
WSB2	G1
MS4A8	G1
CD63	G1
CYSTM1	G1
DUSP26	G1
SOD3	G1
EMC7	G1
HTATSF1	G1
COX11	G1
LPL	G1
RPN1	G1
TAGLN3	G1
DIRAS3	G1
PAM	G1
EID1	G1
KCTD12	G1
JAG1	G1
CBR1	G1
SLC35D3	G1
TMEM141	G1
CLIC1	G1
SCG2	G1
CD44	G1
ADAM9	G1
CAPZB	G1
SNAP91	G1
NBL1	G1
MCOLN3	G2
HECW2	G2
MUC13	G2
NPDC1	G2
FGFR4	G2
PID1	G2
HNF4A	G2
NHERF1	G2
PRKCA	G2
SERPINA10	G2
SH3TC1	G2
NT5E	G2
SLC7A14	G2
BDH1	G2
FOXA3	G2
SLC25A23	G2
ST6GAL1	G2
LRCH3	G2
GAS2	G2
HNF1A-AS1	G2
CDH17	G2
PGRMC1	G2
A1CF	G2
SPATA13	G2
MIGA2	G2
SLC43A1	G2
PHLDB2	G2
C12ORF43	G2
POU6F2-AS1	G2
RBPMS-AS1	G2
NPR1	G2
BACE1	G2
VIL1	G2
ACP7	G2
SLC35D2	G2
AQP3	G2
HGD	G2
ASPHD1	G2
PTGR1	G2
OVGP1	G2
GAL3ST1	G2
ELOVL6	G2
ADGRF3	G2
MAMLD1	G2
NEFL	G2
TM4SF4	G2
TRANK1	G2
JAGN1	G2
PTPN3	G2
GRAMD2B	G2
KLHL5	G2
RBPMS	G2
ITGA9-AS1	G2
TLCD4	G2
RAMP1	G2
PLA1A	G2
GDF7	G2
LIMD1	G2
CCDC150	G2
COBLL1	G2
PRLR	G2
B3GAT1-DT	G2
SCML1	G2
LINC01091	G2
ZNF823	G2
LINC01843	G2
GYG2	G2
SCD	G2
FFAR2	G2
DUSP15	G2
HNF1A	G2
TMEM72	G2
LIPE	G2
SLC12A8	G2
SGK2	G2
CDHR2	G2
ZNF799	G2
FLYWCH2	G2
FBXO17	G2
SLC39A11	G2
SAMD4A	G2
RDH11	G2
LINC02532	G2
GPR150	G2
TTLL6	G2
ASGR1	G2
F7	G2
IDH1	G2
COA3	G2
CISH	G2
FBXL9P	G2
WNK4	G2
RFX6	G2
CDC42SE2	G2
GLRX	G2
F5	G2
POU2AF3	G2
SMOC1	G2
TLDC2	G2
ATOSB	G2
GRIN2A	G2
SERPINA1	G2
GLYATL3	G2
CARD10	G2
LAMA5	G2
SLC44A3	G2
AS3MT	G2
ALDH1A1	G2
MNX1	G2
MYRF	G2
TXNDC11	G2
ADRA1B	G2
ABHD15	G2
ACACB	G2
GPAT3	G2
ZFPM1	G2
MYO1A	G2
TLCD1	G2
GRB14	G2
CDC14B	G2
PARM1	G2
ZNF443	G2
CXCL16	G2
TTR	G2
PLEKHG3	G2
MIR194-2HG	G2
C1ORF115	G2
SMIM6	G2
SOCS6	G2
GGA2	G2
ERBB3	G2
SOWAHA	G2
SMPDL3A	G2
ALDH2	G2
PRKAA1	G2
TNFRSF1A	G2
C2ORF72	G2
ENTPD2	G2
MIA2	G2
CD99	G2
BCAR1	G2
MAP3K11	G2
REEP4	G2
NDRG2	G2
HMGCS2	G2
DNAJC22	G2
DSTNP2	G2
GBE1	G2
TSPAN33	G2
TOR1AIP2	G2
NEFM	G2
TMED6	G2
ITGB5	G2
SERPINA6	G2
CRAT	G2
MAST3	G2
CYFIP1	G2
HCN3	G2
TMEM74B	G2
STBD1	G2
ELL2	G2
CARHSP1	G2
SORBS3	G2
ORAI3	G2
ARAF	G2
SLC4A2	G2
DEPTOR	G2
RBM47	G2
EBF4	G2
FCGRT	G2
MAP2K3	G2
ETFB	G2
ABCD3	G2
AIG1	G2
MAST2	G2
SYAP1	G2
NUMB	G2
HPN	G2
PACSIN1	G2
KCNJ3	G2
MTUS1	G2
ZDHHC8BP	G2
SLC27A3	G2
FAM167A	G2
CDK16	G2
VAV2	G2
VWA5B2	G2
NT5C3A	G2
PLIN3	G2
PRRT1B	G2
DOK4	G2
HIP1R	G2
NDST1	G2
SORBS2	G2
KIF12	G2
SDC1	G2
PROC	G2
PMM1	G2
APOH	G2
CTSA	G2
FLYWCH1	G2
CEACAM1	G2
FAM131C	G2
CAMSAP3	G2
SESN2	G2
CAMK2D	G2
ZNF700	G2
TMEM150A	G2
ACO1	G2
MAPKAPK3	G2
DHRS3	G2
SLC38A4	G2
SOCS2P2	G2
GC	G2
MTMR11	G2
GAK	G2
CALCOCO2	G2
PKDCC	G2
GLYCTK	G2
TP53I13	G2
ETV4	G2
SMAD3	G2
SEPTIN8	G2
CDO1	G2
MYD88	G2
TMEM86B	G2
LAMB1	G2
METTL14	G2
SEMA4G	G2
USH1C	G2
SERPINF2	G2
CMTM8	G2
FGFR3	G2
MAOA	G2
SLC7A8	G2
PDE8A	G2
LLGL2	G2
CTXND1	G2
SYNE4	G2
ARHGEF40	G2
CX3CL1	G2
ARHGEF10L	G2
TICAM1	G2
SIRPA	G2
CPB2	G2
SPATA20	G2
SLC12A7	G2
MTUS2	G3
TUBB2B	G3
GREB1	G3
C4ORF50	G3
ZBTB7C	G3
GRIA2	G3
HEPACAM2	G3
NKX2-1	G3
ESPL1	G3
PHACTR3	G3
GRIP1	G3
ANKRD34C-AS1	G3
FSCN2	G3
SV2B	G3
BLACAT1	G3
SLIT1	G3
GALNT17	G3
SLC8A1	G3
CNKSR2	G3
TMEM132B	G3
MYT1L	G3
STK26	G3
GRM8	G3
FANCE	G3
RCOR2	G3
CFAP61	G3
ZNF663P	G3
RTL6	G3
JHY	G3
BMPR1B	G3
LRRTM3	G3
CD200	G3
MAP10	G3
AP3M2	G3
SOX2	G3
GRAMD2A	G3
TDRD5	G3
RNF182	G3
SYT1	G3
PRELID3A	G3
LYPD1	G3
MCM3AP-AS1	G3
HOXB-AS1	G3
CIT	G3
PLCL1	G3
CFAP61-AS1	G3
MFSD2A	G3
HOXB2	G3
INHBA-AS1	G3
RNF183	G3
JAKMIP1-DT	G3
NKX2-1-AS1	G3
NUDCD3	G3
TMC3-AS1	G3
SEMA3D	G3
IRX2	G3
NRG1	G3
LEMD1-DT	G3
SEC11C	G3
TCERG1L	G3
BEST3	G3
DLGAP1-AS1	G3
TMEM132D	G3
H2AZ1-DT	G3
CDON	G3
NTF3	G3
NLGN4X	G3
PPFIA4	G3
TGIF1	G3
TMEM241	G3
AFMID	G3
JAG2	G3
DLGAP1-AS2	G3
LINC02731	G3
MGAT4C	G3
MAP2	G3
NOL4	G3
MPP6	G3
SLC4A8	G3
PAH	G3
NOPCHAP1	G3
CCDC88C	G3
CBFA2T2	G3
RTL5	G3
ANKRD34C	G3
EPHB2	G3
GRP	G3
BCL2	G3
LEMD1	G3
CACNA1F	G3
LRRTM2	G3
SNCAIP	G3
KCNK10	G3
CRTC1	G3
LINC01122	G3
LPCAT1	G3
TUBA1A	G3
FYN	G3
SLC26A9	G3
MEX3B	G3
CHST2	G3
SLC2A1	G3
LINC00641	G3
PTP4A3	G3
FOXO6	G3
ZBTB44	G3
NYAP1	G3
FZD9	G3
SIPA1L2	G3
ASPHD2	G3
GALNT7	G3
LINC01315	G3
MIAT	G3
SHROOM3	G3
OXR1	G3
ZBTB12	G3
EFR3B	G3
TUBB2BP1	G3
TNFRSF25	G3
HOXB3	G3
MBIP	G3
KLC1	G3
ID4	G3
PLCL2	G3
VANGL1	G3
CDK5R1	G3
CACNA1B	G3
EEIG1	G3
SLC39A10	G3
KCTD13	G3
BNIP2	G3
TIGD2	G3
TRH	G3
LRP12	G3
SLC45A3	G3
SLC23A2	G3
PPP1R17	G3
RFC3	G3
ALCAM	G3
GLRB	G3
ZNF488	G3
PJA1	G3
BRINP1	G3
KDM1B	G3
ITPR3	G3
PHYHIPL	G3
PLEKHG5	G3
CDK18	G3
AMOTL1	G3
RPRM	G3
PRUNE2	G3
ROBO1	G3
KCNH3	G3
LFNG	G3
EHD3	G3
TMCC2	G3
SFTA3	G3
N4BP3	G3
STK32C	G3
RALGDS	G3
SRRM4	G3
ASCL1	G3
SLITRK6	G3
CDC25B	G3
HS3ST6	G3
SLCO3A1	G3
PKIA	G3
MYCL	G3
DRD2	G3
TPBG	G3
PRMT3	G3
ATP1A2	G3
FAM234B	G3
KAT6B	G3
AXIN2	G3
ERICH3	G3
KNOP1	G3
AMPH	G3
DPYSL3	G3
NANOS1	G3
NOS1	G3
KRT7	G3
TMEM108	G3
RGS12	G3
SCAI	G3
ZC3H8	G3
FMN2	G3
KLHL29	G3
TENM4	G3
BASP1	G3
GRIK3	G3
LINC02347	G3
PLCG2	G4
TMCO5A	G4
LIPH	G4
EXPH5	G4
TRPV6	G4
ARL14	G4
C4BPB	G4
CPAMD8	G4
HP	G4
SFTA1P	G4
HTR3A	G4
LINC00857	G4
MECOM-AS1	G4
ARSDP1	G4
PPP1R26P1	G4
FERMT1	G4
TFAP2C	G4
TMPRSS13	G4
EPS15P1	G4
KY	G4
LINC00899	G4
SLFN13	G4
CASP1P2	G4
TTC39DP	G4
ST3GAL5-AS1	G4
ITGB7	G4
LRG1	G4
SLC15A2	G4
PTCHD4	G4
TTTY1	G4
LINC01055	G4
TTTY22	G4
GAS2L2	G4
POU5F1	G4
RHOV	G4
TTTY1B	G4
MST1R	G4
LINC01671	G4
KRT7-AS	G4
EVPL	G4
THEM5	G4
SLC22A31	G4
TRAV36DV7	G4
HPR	G4
CPXCR1	G4
CEBPE	G4
LINC00578	G4
GYG2P1	G4
DNAH11	G4
BNIPL	G4
TYRO3	G4
MYBPH	G4
RNU7-13P	G4
DOCK8-AS1	G4
ARHGAP8	G4
AFAP1-AS1	G4
P2RY2	G4
LINC02576	G4
PLA2G3	G4
LINC01426	G4
LINC02014	G4
MUC21	G4
PSORS1C1	G4
AATBC	G4
LINC00524	G4
NFE2	G4
LINC01836	G4
TNFRSF10A-AS1	G4
ITPRID1	G4
LINC00891	G4
DLX3	G4
GGT6	G4
DDIT4L	G4
RBMY2NP	G4
PRKY	G4
SULT1C5P	G4
PLA2G4E	G4
MOCOS	G4
SPATA20P1	G4
SAA2	G4
WFDC13	G4
FUT6	G4
IGKV2-4	G4
ADRA1D	G4
OCA2	G4
TTTY2B	G4
VTCN1	G4
INAVA	G4
SPOCD1	G4
ALPP	G4
C13ORF46	G4
KRTAP29-1	G4
PALM3	G4
VGLL1	G4
WFDC3	G4
MUC4	G4
UMODL1	G4
LINC01232	G4
KCNJ1	G4
TRPV4	G4
LINC00280	G4
TTTY2	G4
EVPLL	G4
FUT3	G4
ZBP1	G4
PRTG	G4
RHO	G4
POU2AF1	G4
LINC02391	G4
LINC01932	G4
TNNT3	G4
LINC00111	G4
CAPN12	G4
CCR5AS	G4
KRT19P1	G4
MIR222HG	G4
MIR3189	G4
LINC01423	G4
RBMY2GP	G4
FUT5	G4
LINC02068	G4
MIR221	G4
TTTY7	G4
ST3GAL5	G4
COLCA1	G4
SMAD1	G4
SLC16A4	G4
CAPN8	G4
CFI	G4
TRIM5	G4
C3	G4
MGST1	G4
MECOM	G4
TTTY7B	G4
STS	G4
NECTIN4	G4
ERBB2	G4
MUC1	G4
MALL	G4
C16ORF89	G4
PRSS8	G4
PLXNA1	G4
PDZK1IP1	G4
CYP2B7P	G4
WNT7B	G4
MMP7	G4
LRRN1	G4
EFNA4	G4
C5	G5
PCDH17	G5
HSH2D	G5
DACT2	G5
GACAT3	G5
UBQLN4	G5
CDRT4	G5
LXN	G5
MID1IP1	G5
LRRC4	G5
POLD2	G5
GPSM1	G5
CNTN1	G5
SLC6A6	G5
LOXL1	G5
PHLDA1	G5
SNED1	G5
CYP2C8	G5
TMEM43	G5
RRP12	G5
GABBR2	G5
PHETA1	G5
PLCXD1	G5
CDYL2	G5
SLC26A6	G5
RNASE4	G5
IPO4	G5
SLC25A37	G5
ALS2	G5
BAIAP2L2	G5
LRP3	G5
TSNARE1	G5
UTRN	G5
SNHG8	G5
SOAT1	G5
TYK2	G5
CLUH	G5
NDUFA10	G5
SFXN3	G5
POLRMT	G5
REXO1	G5
GRAMD1A	G5
AKT2	G5
SUOX	G5
TKT	G5
LETM1	G5
ANG	G5
BORCS6	G5
GOLGA2P10	G5
CRYBA2	G5
DHCR24	G5
ZMIZ2	G5
IQSEC2	G5
TSPOAP1	G5
FEV	G5
DPP9	G5
C1ORF21	G5
GAS1RR	G5
UBE2G2	G5
PPAN	G5
TFF1	G5
PBLD	G5
KRT19	G5
PROCR	G5
GATA2	G5
UGT2A3	G5
AUTS2	G5
ANGPTL3	G5
ARSJ	G5
AMER1	G5
EPHA1	G5
SMLR1	G5
THSD7A	G5
DTX2P1	G5
AQP7	G5
DCAF12L2	G5
SH2D4A	G5
PROKR2	G5
DCHS2	G5
SLC44A3-AS1	G5
MINDY4	G5
C22ORF23	G5
OGFRP1	G5
CXADRP3	G5
MC5R	G5
ACSM3	G5
LRAT	G5
ANKRD30B	G5
DUSP9	G5
ERBB4	G5
PNMA6B	G5
SIDT1	G5
NPY6R	G5
PLPPR5	G5
CDH26	G5
ROR1	G5
GPR37	G5
RHBG	G5
DRC7	G5
PNMA6A	G5
UGT2B15	G5
CTAGE6	G5
MICALL1	G5
ZG16B	G5
GATA2-AS1	G5
RDH5	G5
FGB	G5
ACSS1	G5
FZD7	G5
CDH10	G5
KIAA1217	G5
EDA	G5
CSPG4P10	G5
LINC03042	G5
FGA	G5
SLITRK1	G5
FAM13A	G5
SEMA6A	G5
C15ORF62	G5
ITGA10	G5
MC2R	G5
SLC6A16	G5
ITPR1-DT	G5
LINC02484	G5
C6ORF141	G5
CCKBR	G5
C2CD4D	G5
AFF3	G5
LDLRAP1	G5
LINC02287	G5
ZNF286A	G5
METAP1D	G5
HTR1D	G5
FLNB-AS1	G5
CHGA	G5

## Sheet: TableS7
TableS3. Gene ontology for 1k genes defining molecular subtypes of carcinoids, related to TableS6
Cluster	ONTOLOGY	ID	Description	GeneRatio	BgRatio	pvalue	p.adjust	qvalue	geneID	Count
G1	BP	GO:0061687	detoxification of inorganic compound	7/235	22/18870	6.18e-09	1.82e-05	1.75e-05	MT1M/MT1DP/MT1E/MT1F/CAT/MT1G/MT1X	7
G1	BP	GO:0010273	detoxification of copper ion	6/235	16/18870	2.53e-08	2.48e-05	2.38e-05	MT1M/MT1DP/MT1E/MT1F/MT1G/MT1X	6
G1	BP	GO:1990169	stress response to copper ion	6/235	16/18870	2.53e-08	2.48e-05	2.38e-05	MT1M/MT1DP/MT1E/MT1F/MT1G/MT1X	6
G1	BP	GO:0097501	stress response to metal ion	6/235	21/18870	1.62e-07	0.000119865	0.00011489	MT1M/MT1DP/MT1E/MT1F/MT1G/MT1X	6
G1	BP	GO:0046688	response to copper ion	7/235	37/18870	3.18e-07	0.000187888	0.00018009	MT1M/MT1DP/MT1E/MT1F/MT1G/MT1X/SOD3	7
G1	BP	GO:0071294	cellular response to zinc ion	6/235	24/18870	3.9e-07	0.000192103	0.000184129	MT1M/MT1DP/MT1E/MT1F/MT1G/MT1X	6
G1	BP	GO:0071280	cellular response to copper ion	6/235	26/18870	6.54e-07	0.000275842	0.000264393	MT1M/MT1DP/MT1E/MT1F/MT1G/MT1X	6
G1	BP	GO:0010043	response to zinc ion	7/235	51/18870	3.09e-06	0.00113869	0.00109143	MT1M/MT1DP/MT1E/MT1F/MT1G/MT1X/PAM	7
G1	BP	GO:0098754	detoxification	11/235	158/18870	4.77e-06	0.00147202	0.00141092	MT1M/MT1DP/PDZK1/MT1E/MT1F/CAT/GSR/RDH12/MT1G/MT1X/SOD3	11
G1	BP	GO:0006882	intracellular zinc ion homeostasis	6/235	36/18870	4.99e-06	0.00147202	0.00141092	MT1M/MT1DP/MT1E/MT1F/MT1G/MT1X	6
G1	BP	GO:0071276	cellular response to cadmium ion	6/235	37/18870	5.89e-06	0.00158067	0.00151507	MT1M/MT1DP/MT1E/MT1F/MT1G/MT1X	6
G1	BP	GO:0046686	response to cadmium ion	7/235	59/18870	8.36e-06	0.00205558	0.00197026	MT1M/MT1DP/MT1E/MT1F/CAT/MT1G/MT1X	7
G1	BP	GO:0006027	glycosaminoglycan catabolic process	5/235	28/18870	2.23e-05	0.00507025	0.0048598	HEXB/HYAL1/FUCA1/GLB1/CD44	5
G1	BP	GO:0010038	response to metal ion	15/235	359/18870	4.7e-05	0.00990679	0.00949559	MT1M/PKLR/ANK3/GPHN/MT1DP/PPP1CA/MT1E/VPS54/MT1F/CAT/MT1G/MT1X/SOD3/PAM/ADAM9	15
G1	BP	GO:0097479	synaptic vesicle localization	6/235	54/18870	5.48e-05	0.0107936	0.0103456	RAB27A/BRSK1/KIF5A/AP3S1/PICALM/SNAP91	6
G1	BP	GO:0006026	aminoglycan catabolic process	5/235	34/18870	5.95e-05	0.0109748	0.0105193	HEXB/HYAL1/FUCA1/GLB1/CD44	5
G1	BP	GO:0044273	sulfur compound catabolic process	5/235	38/18870	0.000103041	0.0178928	0.0171501	HEXB/HPSE/HYAL1/GLB1/SUCLG2	5
G1	BP	GO:0044242	cellular lipid catabolic process	11/235	223/18870	0.000115826	0.0189954	0.018207	ACAA2/PEX7/HEXB/CPT1A/ACAA1/ASAH2B/PCK1/FUCA1/VPS54/SCP2/LPL	11
G1	BP	GO:0048489	synaptic vesicle transport	5/235	40/18870	0.000132372	0.0205664	0.0197127	RAB27A/KIF5A/AP3S1/PICALM/SNAP91	5
G1	BP	GO:0070142	synaptic vesicle budding	3/235	10/18870	0.000214514	0.0316623	0.0303482	AP3S1/PICALM/SNAP91	3
G1	BP	GO:0016054	organic acid catabolic process	11/235	252/18870	0.000334259	0.0448514	0.0429898	ACAA2/PEX7/DDO/RIDA/HEXB/CPT1A/ACAA1/ACOT4/CRYM/PCK1/SCP2	11
G1	BP	GO:0046395	carboxylic acid catabolic process	11/235	252/18870	0.000334259	0.0448514	0.0429898	ACAA2/PEX7/DDO/RIDA/HEXB/CPT1A/ACAA1/ACOT4/CRYM/PCK1/SCP2	11
G1	BP	GO:1901136	carbohydrate derivative catabolic process	9/235	178/18870	0.000402789	0.0481651	0.0461659	PDE8B/ENTPD5/HEXB/HPSE/HYAL1/FUCA1/GLB1/SUCLG2/CD44	9
G1	BP	GO:0006898	receptor-mediated endocytosis	11/235	258/18870	0.000407902	0.0481651	0.0461659	LMBRD1/FCHO2/MTMR2/BICD1/DPP4/CD9/PICALM/VTN/SNAP25/CD63/SNAP91	11
G1	BP	GO:0009636	response to toxic substance	11/235	258/18870	0.000407902	0.0481651	0.0461659	MT1M/MT1DP/PDZK1/MT1E/MT1F/CAT/GSR/RDH12/MT1G/MT1X/SOD3	11
G1	CC	GO:0005782	peroxisomal matrix	7/239	51/19886	2.45e-06	0.000408901	0.000346657	PEX7/DDO/ACAA1/ACOT4/CRYM/CAT/SCP2	7
G1	CC	GO:0031907	microbody lumen	7/239	51/19886	2.45e-06	0.000408901	0.000346657	PEX7/DDO/ACAA1/ACOT4/CRYM/CAT/SCP2	7
G1	CC	GO:0005777	peroxisome	10/239	143/19886	9.21e-06	0.000768941	0.000651891	PEX7/PECR/DDO/RIDA/ACAA1/ACOT4/DHRS7B/CRYM/CAT/SCP2	10
G1	CC	GO:0042579	microbody	10/239	143/19886	9.21e-06	0.000768941	0.000651891	PEX7/PECR/DDO/RIDA/ACAA1/ACOT4/DHRS7B/CRYM/CAT/SCP2	10
G1	CC	GO:0097060	synaptic membrane	15/239	393/19886	8.79e-05	0.00586993	0.0049764	FCHO2/GABRR1/MTMR2/TRAPPC4/SORCS3/SHC4/ANK3/GPHN/GPER1/RAP2A/GHSR/PICALM/SNAP25/KCTD12/SNAP91	15
G1	CC	GO:0070382	exocytic vesicle	11/239	232/19886	0.00012088	0.00672899	0.00570469	MTMR2/RAB27A/TRAPPC4/BRSK1/MCTP1/SYNGR4/SV2A/PICALM/SNAP25/SLC35D3/SNAP91	11
G1	CC	GO:0030027	lamellipodium	10/239	201/19886	0.00016633	0.00793634	0.00672826	SHTN1/PAK1/KLHL2/DPP4/APBB2/ARPC5/CFL1/SNAP25/CD44/CAPZB	10
G1	CC	GO:0031252	cell leading edge	15/239	423/19886	0.000196566	0.00820663	0.0069574	JCAD/SHTN1/PAK1/KLHL2/GPER1/ARHGEF26/DPP4/EPS8L3/EPS8/APBB2/ARPC5/CFL1/SNAP25/CD44/CAPZB	15
G1	CC	GO:0030133	transport vesicle	15/239	431/19886	0.000240341	0.00887088	0.00752054	MTMR2/RAB27A/TRAPPC4/BRSK1/MCTP1/PRG2/SYNGR4/AP3S1/SV2A/PICALM/COPB1/SNAP25/PAM/SLC35D3/SNAP91	15
G1	CC	GO:0008021	synaptic vesicle	10/239	213/19886	0.000265595	0.00887088	0.00752054	MTMR2/TRAPPC4/BRSK1/MCTP1/SYNGR4/SV2A/PICALM/SNAP25/SLC35D3/SNAP91	10
G1	CC	GO:0099243	extrinsic component of synaptic membrane	3/239	14/19886	0.000565784	0.0171793	0.0145642	PICALM/SNAP25/SNAP91	3
G1	CC	GO:0030135	coated vesicle	11/239	311/19886	0.00141546	0.0381671	0.0323573	LMBRD1/FCHO2/RAB27A/VPS41/SCYL1/ROR2/CD9/PICALM/COPB1/TMED5/SNAP91	11
G1	CC	GO:0031256	leading edge membrane	8/239	179/19886	0.00148555	0.0381671	0.0323573	JCAD/PAK1/GPER1/DPP4/EPS8L3/EPS8/CFL1/CD44	8
G1	MF	GO:0004553	hydrolase activity, hydrolyzing O-glycosyl compounds	8/234	93/18496	2.35e-05	0.0100698	0.00929808	HEXB/MAN2A1/HPSE/TREH/GLB1L/HYAL1/FUCA1/GLB1	8
G1	MF	GO:0016798	hydrolase activity, acting on glycosyl bonds	9/234	131/18496	4.42e-05	0.0100698	0.00929808	HEXB/MAN2A1/HPSE/IL1RL2/TREH/GLB1L/HYAL1/FUCA1/GLB1	9
G1	MF	GO:0032050	clathrin heavy chain binding	3/234	10/18496	0.000224654	0.0316992	0.0292698	LMBRD1/PICALM/SNAP91	3
G1	MF	GO:0019107	myristoyltransferase activity	3/234	11/18496	0.000306017	0.0316992	0.0292698	ACAA1/ZDHHC2/SCP2	3
G1	MF	GO:0019003	GDP binding	6/234	74/18496	0.000347579	0.0316992	0.0292698	RAB27A/PCK1/MRAS/RAP2A/SUCLG2/DIRAS3	6
G1	MF	GO:0004865	protein serine/threonine phosphatase inhibitor activity	3/234	13/18496	0.000520588	0.0395647	0.0365325	PPP1R1A/MYOZ1/PPP1R2	3
G2	BP	GO:0050878	regulation of body fluid levels	18/211	365/18870	1.62e-07	0.000477341	0.000434356	HNF4A/PRKCA/SERPINA10/NPR1/AQP3/PRLR/F7/WNK4/F5/SERPINA1/ENTPD2/VAV2/PROC/APOH/CEACAM1/CDO1/SERPINF2/CPB2	18
G2	BP	GO:0072659	protein localization to plasma membrane	15/211	290/18870	9.95e-07	0.00102361	0.000931431	PID1/NHERF1/PGRMC1/VIL1/RAMP1/WNK4/LAMA5/GGA2/TNFRSF1A/TSPAN33/NUMB/PACSIN1/TMEM150A/GAK/PKDCC	15
G2	BP	GO:0042060	wound healing	18/211	423/18870	1.38e-06	0.00102361	0.000931431	HNF4A/PRKCA/SERPINA10/PHLDB2/VIL1/F7/F5/SERPINA1/ERBB3/ENTPD2/VAV2/PROC/APOH/CEACAM1/SMAD3/SERPINF2/CX3CL1/CPB2	18
G2	BP	GO:0007596	blood coagulation	13/211	224/18870	1.5e-06	0.00102361	0.000931431	HNF4A/PRKCA/SERPINA10/F7/F5/SERPINA1/ENTPD2/VAV2/PROC/APOH/CEACAM1/SERPINF2/CPB2	13
G2	BP	GO:0050817	coagulation	13/211	229/18870	1.92e-06	0.00102361	0.000931431	HNF4A/PRKCA/SERPINA10/F7/F5/SERPINA1/ENTPD2/VAV2/PROC/APOH/CEACAM1/SERPINF2/CPB2	13
G2	BP	GO:0007599	hemostasis	13/211	231/18870	2.11e-06	0.00102361	0.000931431	HNF4A/PRKCA/SERPINA10/F7/F5/SERPINA1/ENTPD2/VAV2/PROC/APOH/CEACAM1/SERPINF2/CPB2	13
G2	BP	GO:1990778	protein localization to cell periphery	16/211	353/18870	2.43e-06	0.00102361	0.000931431	PID1/NHERF1/PGRMC1/VIL1/RAMP1/WNK4/GRIN2A/LAMA5/GGA2/TNFRSF1A/TSPAN33/NUMB/PACSIN1/TMEM150A/GAK/PKDCC	16
G2	BP	GO:0032528	microvillus organization	5/211	24/18870	5.96e-06	0.00219827	0.00200031	NHERF1/VIL1/CDHR2/MYO1A/USH1C	5
G2	BP	GO:0032536	regulation of cell projection size	4/211	13/18870	1e-05	0.00329139	0.002995	VIL1/NEFL/CDHR2/USH1C	4
G2	BP	GO:0061041	regulation of wound healing	9/211	133/18870	1.89e-05	0.00553274	0.00503452	PHLDB2/VIL1/F7/PROC/APOH/CEACAM1/SMAD3/SERPINF2/CPB2	9
G2	BP	GO:0061045	negative regulation of wound healing	7/211	75/18870	2.06e-05	0.00553274	0.00503452	PHLDB2/PROC/APOH/CEACAM1/SMAD3/SERPINF2/CPB2	7
G2	BP	GO:0042593	glucose homeostasis	12/211	251/18870	2.7e-05	0.00636805	0.00579461	FGFR4/HNF4A/FOXA3/JAGN1/FFAR2/HNF1A/RFX6/PRKAA1/CDK16/SESN2/CPB2/SLC12A7	12
G2	BP	GO:0033500	carbohydrate homeostasis	12/211	252/18870	2.81e-05	0.00636805	0.00579461	FGFR4/HNF4A/FOXA3/JAGN1/FFAR2/HNF1A/RFX6/PRKAA1/CDK16/SESN2/CPB2/SLC12A7	12
G2	BP	GO:0010766	negative regulation of sodium ion transport	4/211	18/18870	4.11e-05	0.00866631	0.00788591	HECW2/NHERF1/WNK4/CAMK2D	4
G2	BP	GO:0032233	positive regulation of actin filament bundle assembly	6/211	61/18870	6.06e-05	0.0119136	0.0108408	VIL1/SORBS3/SMAD3/SERPINF2/CX3CL1/ARHGEF10L	6
G2	BP	GO:1903053	regulation of extracellular matrix organization	6/211	62/18870	6.64e-05	0.0122515	0.0111483	FGFR4/PHLDB2/TNFRSF1A/SMAD3/LAMB1/CPB2	6
G2	BP	GO:0051017	actin filament bundle assembly	9/211	161/18870	8.48e-05	0.014727	0.0134009	PHLDB2/VIL1/ITGB5/SORBS3/SMAD3/USH1C/SERPINF2/CX3CL1/ARHGEF10L	9
G2	BP	GO:0061572	actin filament bundle organization	9/211	165/18870	0.000102399	0.0165067	0.0150202	PHLDB2/VIL1/ITGB5/SORBS3/SMAD3/USH1C/SERPINF2/CX3CL1/ARHGEF10L	9
G2	BP	GO:1903035	negative regulation of response to wounding	7/211	97/18870	0.000108494	0.0165067	0.0150202	PHLDB2/PROC/APOH/CEACAM1/SMAD3/SERPINF2/CPB2	7
G2	BP	GO:0030193	regulation of blood coagulation	6/211	68/18870	0.000111872	0.0165067	0.0150202	F7/PROC/APOH/CEACAM1/SERPINF2/CPB2	6
G2	BP	GO:1900046	regulation of hemostasis	6/211	70/18870	0.000131553	0.0184863	0.0168216	F7/PROC/APOH/CEACAM1/SERPINF2/CPB2	6
G2	BP	GO:1903034	regulation of response to wounding	9/211	173/18870	0.000146753	0.0196849	0.0179123	PHLDB2/VIL1/F7/PROC/APOH/CEACAM1/SMAD3/SERPINF2/CPB2	9
G2	BP	GO:0015820	leucine transport	3/211	10/18870	0.000156092	0.0200273	0.0182238	SLC43A1/SLC7A8/LLGL2	3
G2	BP	GO:0050818	regulation of coagulation	6/211	73/18870	0.000166119	0.0204257	0.0185863	F7/PROC/APOH/CEACAM1/SERPINF2/CPB2	6
G2	BP	GO:0030195	negative regulation of blood coagulation	5/211	48/18870	0.000193076	0.0218491	0.0198816	PROC/APOH/CEACAM1/SERPINF2/CPB2	5
G2	BP	GO:0001889	liver development	8/211	142/18870	0.000199387	0.0218491	0.0198816	SERPINA10/PTPN3/HNF1A/HMGCS2/HPN/CEACAM1/SMAD3/CPB2	8
G2	BP	GO:0032231	regulation of actin filament bundle assembly	7/211	107/18870	0.000200466	0.0218491	0.0198816	PHLDB2/VIL1/SORBS3/SMAD3/SERPINF2/CX3CL1/ARHGEF10L	7
G2	BP	GO:1900047	negative regulation of hemostasis	5/211	49/18870	0.00021308	0.0218491	0.0198816	PROC/APOH/CEACAM1/SERPINF2/CPB2	5
G2	BP	GO:0031639	plasminogen activation	4/211	27/18870	0.000217919	0.0218491	0.0198816	HPN/APOH/SERPINF2/CPB2	4
G2	BP	GO:0061008	hepaticobiliary system development	8/211	145/18870	0.000230037	0.0218491	0.0198816	SERPINA10/PTPN3/HNF1A/HMGCS2/HPN/CEACAM1/SMAD3/CPB2	8
G2	BP	GO:0007015	actin filament organization	15/211	464/18870	0.000239778	0.0218491	0.0198816	GAS2/PHLDB2/VIL1/MYO1A/BCAR1/ITGB5/CYFIP1/SORBS3/PACSIN1/HIP1R/SMAD3/USH1C/SERPINF2/CX3CL1/ARHGEF10L	15
G2	BP	GO:0030194	positive regulation of blood coagulation	4/211	28/18870	0.000252024	0.0218491	0.0198816	F7/APOH/SERPINF2/CPB2	4
G2	BP	GO:1900048	positive regulation of hemostasis	4/211	28/18870	0.000252024	0.0218491	0.0198816	F7/APOH/SERPINF2/CPB2	4
G2	BP	GO:1903077	negative regulation of protein localization to plasma membrane	4/211	28/18870	0.000252024	0.0218491	0.0198816	PID1/WNK4/NUMB/PKDCC	4
G2	BP	GO:0001558	regulation of cell growth	14/211	417/18870	0.000263954	0.0218491	0.0198816	HNF4A/NPR1/SGK2/CDHR2/CISH/CXCL16/BCAR1/CYFIP1/HPN/CEACAM1/SESN2/CAMK2D/SMAD3/SEMA4G	14
G2	BP	GO:0051051	negative regulation of transport	15/211	469/18870	0.000268817	0.0218491	0.0198816	HECW2/PID1/NHERF1/SLC43A1/JAGN1/FFAR2/WNK4/ERBB3/TNFRSF1A/CYFIP1/PACSIN1/CEACAM1/CAMK2D/PKDCC/SIRPA	15
G2	BP	GO:0009743	response to carbohydrate	10/211	230/18870	0.000273947	0.0218491	0.0198816	HNF4A/JAGN1/RFX6/PRKAA1/HMGCS2/MAP2K3/CDK16/SESN2/CPB2/SLC12A7	10
G2	BP	GO:0050819	negative regulation of coagulation	5/211	52/18870	0.000282638	0.0219491	0.0199726	PROC/APOH/CEACAM1/SERPINF2/CPB2	5
G2	BP	GO:0050820	positive regulation of coagulation	4/211	30/18870	0.000331477	0.0244547	0.0222526	F7/APOH/SERPINF2/CPB2	4
G2	BP	GO:1904376	negative regulation of protein localization to cell periphery	4/211	30/18870	0.000331477	0.0244547	0.0222526	PID1/WNK4/NUMB/PKDCC	4
G2	BP	GO:0032530	regulation of microvillus organization	3/211	13/18870	0.000362905	0.0254984	0.0232023	VIL1/CDHR2/USH1C	3
G2	BP	GO:0051918	negative regulation of fibrinolysis	3/211	13/18870	0.000362905	0.0254984	0.0232023	APOH/SERPINF2/CPB2	3
G2	BP	GO:0002028	regulation of sodium ion transport	6/211	85/18870	0.000381966	0.0262135	0.023853	HECW2/NHERF1/PTPN3/WNK4/GLRX/CAMK2D	6
G2	BP	GO:0015803	branched-chain amino acid transport	3/211	14/18870	0.00045808	0.0307226	0.027956	SLC43A1/SLC7A8/LLGL2	3
G2	BP	GO:0016049	cell growth	15/211	497/18870	0.000494153	0.0324055	0.0294874	HNF4A/NPR1/SGK2/CDHR2/CISH/CXCL16/BCAR1/CYFIP1/HPN/SORBS2/CEACAM1/SESN2/CAMK2D/SMAD3/SEMA4G	15
G2	BP	GO:0031638	zymogen activation	5/211	59/18870	0.000511077	0.0327085	0.0297631	GRIN2A/HPN/APOH/SERPINF2/CPB2	5
G2	BP	GO:0034284	response to monosaccharide	9/211	206/18870	0.000533047	0.0327085	0.0297631	HNF4A/JAGN1/RFX6/PRKAA1/HMGCS2/CDK16/SESN2/CPB2/SLC12A7	9
G2	BP	GO:0070293	renal absorption	4/211	34/18870	0.00054168	0.0327085	0.0297631	NHERF1/AQP3/HNF1A/WNK4	4
G2	BP	GO:0003014	renal system process	7/211	126/18870	0.000543109	0.0327085	0.0297631	NHERF1/SLC25A23/NPR1/AQP3/HNF1A/WNK4/SERPINF2	7
G2	BP	GO:0006631	fatty acid metabolic process	13/211	401/18870	0.000605972	0.0357644	0.0325439	PTGR1/ELOVL6/SCD/ACACB/PRKAA1/TNFRSF1A/CRAT/ETFB/ABCD3/AIG1/SLC27A3/CEACAM1/SESN2	13
G2	BP	GO:0071711	basement membrane organization	4/211	36/18870	0.000676119	0.0391221	0.0355991	GAS2/PHLDB2/HPN/LAMB1	4
G2	BP	GO:2000345	regulation of hepatocyte proliferation	3/211	16/18870	0.000693202	0.0393392	0.0357967	HPN/CEACAM1/CPB2	3
G2	BP	GO:1905476	negative regulation of protein localization to membrane	4/211	37/18870	0.00075149	0.0418424	0.0380745	PID1/WNK4/NUMB/PKDCC	4
G2	BP	GO:0045198	establishment of epithelial cell apical/basal polarity	3/211	17/18870	0.000834832	0.045622	0.0415138	NHERF1/CAMSAP3/SYNE4	3
G2	CC	GO:0005902	microvillus	8/225	97/19886	1.44e-05	0.00409998	0.00378389	NHERF1/VIL1/CDHR2/MYO1A/CEACAM1/SLC38A4/USH1C/SLC7A8	8
G2	CC	GO:0031528	microvillus membrane	5/225	33/19886	3.25e-05	0.00461642	0.00426052	NHERF1/CDHR2/CEACAM1/SLC38A4/SLC7A8	5
G2	CC	GO:0098858	actin-based cell projection	10/225	227/19886	0.000272789	0.0219157	0.0202262	NHERF1/SPATA13/VIL1/CDHR2/MYO1A/CYFIP1/CEACAM1/SLC38A4/USH1C/SLC7A8	10
G2	CC	GO:0045177	apical part of cell	15/225	469/19886	0.000308672	0.0219157	0.0202262	MUC13/NHERF1/SLC43A1/CDHR2/MYO1A/ERBB3/PRKAA1/SLC4A2/NUMB/HPN/HIP1R/SORBS2/CEACAM1/USH1C/SLC7A8	15
G2	CC	GO:0045293	mRNA editing complex	3/225	15/19886	0.000588129	0.0334057	0.0308303	A1CF/RBM47/METTL14	3
G2	CC	GO:0016324	apical plasma membrane	13/225	403/19886	0.000714591	0.033824	0.0312163	MUC13/NHERF1/SLC43A1/CDHR2/MYO1A/ERBB3/PRKAA1/SLC4A2/HPN/HIP1R/SORBS2/CEACAM1/SLC7A8	13
G3	BP	GO:0050804	modulation of chemical synaptic transmission	21/156	489/18870	6.75e-10	8.52e-07	7.14e-07	TUBB2B/GRIA2/SV2B/GRM8/SYT1/PLCL1/NTF3/NLGN4X/SLC4A8/EPHB2/LRRTM2/SNCAIP/FYN/PLCL2/CACNA1B/KCTD13/ITPR3/DRD2/ATP1A2/TMEM108/GRIK3	21
G3	BP	GO:0099177	regulation of trans-synaptic signaling	21/156	490/18870	7e-10	8.52e-07	7.14e-07	TUBB2B/GRIA2/SV2B/GRM8/SYT1/PLCL1/NTF3/NLGN4X/SLC4A8/EPHB2/LRRTM2/SNCAIP/FYN/PLCL2/CACNA1B/KCTD13/ITPR3/DRD2/ATP1A2/TMEM108/GRIK3	21
G3	BP	GO:0051481	negative regulation of cytosolic calcium ion concentration	5/156	13/18870	4.42e-08	2.56e-05	2.14e-05	SLC8A1/BCL2/DRD2/ATP1A2/NOS1	5
G3	BP	GO:0030900	forebrain development	17/156	407/18870	4.79e-08	2.56e-05	2.14e-05	TUBB2B/NKX2-1/SLIT1/SOX2/MFSD2A/CDON/EPHB2/TUBA1A/FYN/SLC2A1/ID4/CDK5R1/ROBO1/ASCL1/DRD2/ATP1A2/TMEM108	17
G3	BP	GO:0050890	cognition	15/156	317/18870	6.15e-08	2.56e-05	2.14e-05	MFSD2A/NTF3/NLGN4X/EPHB2/KCNK10/CRTC1/TUBA1A/FYN/FOXO6/FZD9/BRINP1/ITPR3/DRD2/TPBG/ATP1A2	15
G3	BP	GO:0007611	learning or memory	14/156	274/18870	6.72e-08	2.56e-05	2.14e-05	NTF3/NLGN4X/EPHB2/KCNK10/CRTC1/TUBA1A/FYN/FOXO6/FZD9/BRINP1/ITPR3/DRD2/TPBG/ATP1A2	14
G3	BP	GO:0021537	telencephalon development	14/156	276/18870	7.35e-08	2.56e-05	2.14e-05	TUBB2B/NKX2-1/MFSD2A/CDON/EPHB2/TUBA1A/SLC2A1/ID4/CDK5R1/ROBO1/ASCL1/DRD2/ATP1A2/TMEM108	14
G3	BP	GO:0051960	regulation of nervous system development	17/156	466/18870	3.3e-07	0.000100238	8.4e-05	SLIT1/LRRTM3/SEMA3D/CDON/MAP2/EPHB2/LRRTM2/HOXB3/ID4/ZNF488/BRINP1/ROBO1/ASCL1/SLITRK6/DRD2/TPBG/TENM4	17
G3	BP	GO:0021543	pallium development	11/156	191/18870	5.57e-07	0.000150415	0.000126105	TUBB2B/NKX2-1/MFSD2A/CDON/TUBA1A/SLC2A1/ID4/CDK5R1/ROBO1/ASCL1/TMEM108	11
G3	BP	GO:0001662	behavioral fear response	6/156	39/18870	7.55e-07	0.0001836	0.000153927	LYPD1/EPHB2/GRP/BCL2/BRINP1/ATP1A2	6
G3	BP	GO:0002209	behavioral defense response	6/156	40/18870	8.82e-07	0.00019503	0.00016351	LYPD1/EPHB2/GRP/BCL2/BRINP1/ATP1A2	6
G3	BP	GO:0042596	fear response	6/156	45/18870	1.81e-06	0.000366659	0.000307401	LYPD1/EPHB2/GRP/BCL2/BRINP1/ATP1A2	6
G3	BP	GO:0050808	synapse organization	16/156	483/18870	2.62e-06	0.000490232	0.000411003	SLIT1/CNKSR2/LRRTM3/NLGN4X/PPFIA4/EPHB2/LRRTM2/TUBA1A/FYN/FZD9/CDK5R1/GLRB/SLITRK6/DRD2/TPBG/TMEM108	16
G3	BP	GO:0042391	regulation of membrane potential	15/156	440/18870	3.87e-06	0.000672308	0.000563652	GRIA2/SLC8A1/NLGN4X/SLC4A8/BCL2/KCNK10/CRTC1/FZD9/GLRB/KCNH3/EHD3/DRD2/ATP1A2/TMEM108/GRIK3	15
G3	BP	GO:0008344	adult locomotory behavior	7/156	81/18870	4.8e-06	0.000778782	0.000652918	TUBA1A/OXR1/TRH/GLRB/SLITRK6/DRD2/ATP1A2	7
G3	BP	GO:0051962	positive regulation of nervous system development	12/156	290/18870	5.44e-06	0.000826247	0.000692711	LRRTM3/CDON/EPHB2/LRRTM2/ID4/ZNF488/ROBO1/ASCL1/SLITRK6/DRD2/TPBG/TENM4	12
G3	BP	GO:0030902	hindbrain development	9/156	157/18870	6.39e-06	0.000913705	0.000766034	HOXB2/NLGN4X/EPHB2/BCL2/TUBA1A/HOXB3/CDK5R1/ASCL1/NANOS1	9
G3	BP	GO:0007613	memory	8/156	123/18870	8.4e-06	0.00107538	0.000901582	NTF3/KCNK10/CRTC1/TUBA1A/FOXO6/BRINP1/ITPR3/DRD2	8
G3	BP	GO:0021761	limbic system development	8/156	123/18870	8.4e-06	0.00107538	0.000901582	NKX2-1/MFSD2A/TUBA1A/ID4/CDK5R1/DRD2/ATP1A2/TMEM108	8
G3	BP	GO:0033555	multicellular organismal response to stress	7/156	91/18870	1.04e-05	0.00123151	0.00103248	LYPD1/EPHB2/GRP/BCL2/BRINP1/ATP1A2/NOS1	7
G3	BP	GO:0021987	cerebral cortex development	8/156	127/18870	1.06e-05	0.00123151	0.00103248	TUBB2B/NKX2-1/CDON/TUBA1A/SLC2A1/CDK5R1/ROBO1/ASCL1	8
G3	BP	GO:0051588	regulation of neurotransmitter transport	7/156	99/18870	1.82e-05	0.00200797	0.00168345	SV2B/SYT1/SLC4A8/SNCAIP/DRD2/ATP1A2/NOS1	7
G3	BP	GO:0048857	neural nucleus development	6/156	67/18870	1.91e-05	0.002018	0.00169186	NKX2-1/HOXB2/BCL2/CDK5R1/ASCL1/BASP1	6
G3	BP	GO:0007409	axonogenesis	14/156	448/18870	2.18e-05	0.00216367	0.00181398	TUBB2B/NKX2-1/SLIT1/BMPR1B/SEMA3D/MAP2/EPHB2/BCL2/FYN/CDK5R1/ALCAM/ROBO1/SLITRK6/DRD2	14
G3	BP	GO:0050767	regulation of neurogenesis	13/156	390/18870	2.22e-05	0.00216367	0.00181398	SLIT1/SEMA3D/CDON/MAP2/EPHB2/HOXB3/ID4/ZNF488/BRINP1/ROBO1/ASCL1/DRD2/TENM4	13
G3	BP	GO:0007411	axon guidance	10/156	233/18870	2.47e-05	0.00222466	0.00186512	TUBB2B/NKX2-1/SLIT1/BMPR1B/SEMA3D/EPHB2/FYN/CDK5R1/ALCAM/ROBO1	10
G3	BP	GO:0097485	neuron projection guidance	10/156	233/18870	2.47e-05	0.00222466	0.00186512	TUBB2B/NKX2-1/SLIT1/BMPR1B/SEMA3D/EPHB2/FYN/CDK5R1/ALCAM/ROBO1	10
G3	BP	GO:0030534	adult behavior	8/156	145/18870	2.79e-05	0.00242092	0.00202966	NLGN4X/TUBA1A/OXR1/TRH/GLRB/SLITRK6/DRD2/ATP1A2	8
G3	BP	GO:0031290	retinal ganglion cell axon guidance	4/156	23/18870	3.52e-05	0.0029443	0.00246845	SLIT1/BMPR1B/EPHB2/ALCAM	4
G3	BP	GO:0050807	regulation of synapse organization	10/156	244/18870	3.66e-05	0.0029443	0.00246845	SLIT1/LRRTM3/EPHB2/LRRTM2/TUBA1A/FYN/CDK5R1/SLITRK6/DRD2/TPBG	10
G3	BP	GO:0099173	postsynapse organization	9/156	196/18870	3.75e-05	0.0029443	0.00246845	CNKSR2/NLGN4X/EPHB2/LRRTM2/FYN/FZD9/CDK5R1/GLRB/TMEM108	9
G3	BP	GO:0045664	regulation of neuron differentiation	9/156	198/18870	4.06e-05	0.00308766	0.00258864	SOX2/CDON/NTF3/BCL2/ID4/CDK5R1/BRINP1/ASCL1/MYCL	9
G3	BP	GO:0050803	regulation of synapse structure or activity	10/156	250/18870	4.49e-05	0.00331059	0.00277554	SLIT1/LRRTM3/EPHB2/LRRTM2/TUBA1A/FYN/CDK5R1/SLITRK6/DRD2/TPBG	10
G3	BP	GO:0097553	calcium ion transmembrane import into cytosol	9/156	205/18870	5.32e-05	0.00380721	0.0031919	SLC8A1/BCL2/CACNA1F/FYN/CACNA1B/ITPR3/DRD2/ATP1A2/NOS1	9
G3	BP	GO:0007215	glutamate receptor signaling pathway	5/156	50/18870	5.68e-05	0.00394913	0.00331088	GRIA2/GRM8/FYN/CDK5R1/GRIK3	5
G3	BP	GO:0001964	startle response	4/156	27/18870	6.8e-05	0.00447024	0.00374777	TUBA1A/GLRB/SLITRK6/DRD2	4
G3	BP	GO:0021895	cerebral cortex neuron differentiation	4/156	27/18870	6.8e-05	0.00447024	0.00374777	NKX2-1/ID4/ASCL1/DRD2	4
G3	BP	GO:0021548	pons development	3/156	11/18870	8.71e-05	0.00543181	0.00455394	BCL2/CDK5R1/ASCL1	3
G3	BP	GO:0021892	cerebral cortex GABAergic interneuron differentiation	3/156	11/18870	8.71e-05	0.00543181	0.00455394	NKX2-1/ASCL1/DRD2	3
G3	BP	GO:0001764	neuron migration	8/156	177/18870	0.000114062	0.00693498	0.00581417	TUBB2B/NKX2-1/TUBA1A/FYN/CDK5R1/LRP12/ASCL1/DRD2	8
G3	BP	GO:0043271	negative regulation of monoatomic ion transport	7/156	133/18870	0.00012012	0.00712516	0.00597361	BEST3/EPHB2/GRP/BCL2/DRD2/ATP1A2/NOS1	7
G3	BP	GO:0021766	hippocampus development	6/156	94/18870	0.000129641	0.00729294	0.00611428	NKX2-1/MFSD2A/TUBA1A/ID4/CDK5R1/TMEM108	6
G3	BP	GO:0021953	central nervous system neuron differentiation	8/156	181/18870	0.000133135	0.00729294	0.00611428	NKX2-1/BMPR1B/MAP2/EPHB2/ID4/BRINP1/ASCL1/DRD2	8
G3	BP	GO:0007628	adult walking behavior	4/156	32/18870	0.000134943	0.00729294	0.00611428	OXR1/TRH/GLRB/DRD2	4
G3	BP	GO:0140058	neuron projection arborization	4/156	32/18870	0.000134943	0.00729294	0.00611428	GRIP1/MFSD2A/TUBA1A/TPBG	4
G3	BP	GO:0007389	pattern specification process	13/156	475/18870	0.000164014	0.00867137	0.00726993	NKX2-1/BMPR1B/TDRD5/HOXB2/IRX2/CDON/SHROOM3/HOXB3/ROBO1/LFNG/ASCL1/AXIN2/BASP1	13
G3	BP	GO:0051965	positive regulation of synapse assembly	5/156	63/18870	0.00017295	0.00876281	0.00734659	LRRTM3/EPHB2/LRRTM2/SLITRK6/TPBG	5
G3	BP	GO:2000179	positive regulation of neural precursor cell proliferation	5/156	63/18870	0.00017295	0.00876281	0.00734659	CDON/FZD9/ID4/ASCL1/DRD2	5
G3	BP	GO:0034766	negative regulation of monoatomic ion transmembrane transport	6/156	100/18870	0.000182243	0.00904519	0.00758333	EPHB2/GRP/BCL2/DRD2/ATP1A2/NOS1	6
G3	BP	GO:0090659	walking behavior	4/156	35/18870	0.000192736	0.00937469	0.00785958	OXR1/TRH/GLRB/DRD2	4
G3	BP	GO:0003002	regionalization	12/156	430/18870	0.000246183	0.0115959	0.00972182	NKX2-1/BMPR1B/TDRD5/HOXB2/IRX2/CDON/HOXB3/ROBO1/LFNG/ASCL1/AXIN2/BASP1	12
G3	BP	GO:0048709	oligodendrocyte differentiation	6/156	106/18870	0.000250423	0.0115959	0.00972182	NKX2-1/ID4/SLC45A3/ZNF488/ASCL1/TENM4	6
G3	BP	GO:0007612	learning	7/156	150/18870	0.000252707	0.0115959	0.00972182	NLGN4X/EPHB2/TUBA1A/FYN/DRD2/TPBG/ATP1A2	7
G3	BP	GO:0007416	synapse assembly	8/156	200/18870	0.000263301	0.0118583	0.00994178	SLIT1/LRRTM3/NLGN4X/EPHB2/LRRTM2/SLITRK6/DRD2/TPBG	8
G3	BP	GO:0007626	locomotory behavior	8/156	201/18870	0.000272321	0.0120416	0.0100954	NKX2-1/TUBA1A/OXR1/TRH/GLRB/SLITRK6/DRD2/ATP1A2	8
G3	BP	GO:0001941	postsynaptic membrane organization	4/156	39/18870	0.000295092	0.0128154	0.0107442	NLGN4X/EPHB2/FZD9/GLRB	4
G3	BP	GO:0001708	cell fate specification	6/156	110/18870	0.000306026	0.012832	0.0107581	MYT1L/SOX2/CDON/MIAT/ASCL1/TENM4	6
G3	BP	GO:0048477	oogenesis	6/156	110/18870	0.000306026	0.012832	0.0107581	BMPR1B/TDRD5/BCL2/CDC25B/NANOS1/FMN2	6
G3	BP	GO:0035249	synaptic transmission, glutamatergic	6/156	111/18870	0.000321333	0.0132455	0.0111048	GRIA2/GRM8/SYT1/DRD2/ATP1A2/GRIK3	6
G3	BP	GO:0022037	metencephalon development	6/156	114/18870	0.000370882	0.0147866	0.0123969	NLGN4X/BCL2/TUBA1A/CDK5R1/ASCL1/NANOS1	6
G3	BP	GO:0051963	regulation of synapse assembly	6/156	114/18870	0.000370882	0.0147866	0.0123969	SLIT1/LRRTM3/EPHB2/LRRTM2/SLITRK6/TPBG	6
G3	BP	GO:0034765	regulation of monoatomic ion transmembrane transport	12/156	454/18870	0.000402077	0.0157718	0.0132228	SLC8A1/EPHB2/GRP/BCL2/CACNA1F/KCNK10/FYN/CACNA1B/KCNH3/DRD2/ATP1A2/NOS1	12
G3	BP	GO:0051580	regulation of neurotransmitter uptake	3/156	19/18870	0.000487282	0.0188106	0.0157705	DRD2/ATP1A2/NOS1	3
G3	BP	GO:0051966	regulation of synaptic transmission, glutamatergic	5/156	79/18870	0.000498789	0.018954	0.0158907	GRM8/SYT1/DRD2/ATP1A2/GRIK3	5
G3	BP	GO:0048713	regulation of oligodendrocyte differentiation	4/156	45/18870	0.000514383	0.0192458	0.0161354	ID4/SLC45A3/ZNF488/TENM4	4
G3	BP	GO:0051051	negative regulation of transport	12/156	469/18870	0.000536776	0.0197794	0.0165827	CD200/NRG1/BEST3/EPHB2/GRP/BCL2/LRRTM2/TRH/PKIA/DRD2/ATP1A2/NOS1	12
G3	BP	GO:0007405	neuroblast proliferation	5/156	81/18870	0.000559593	0.0203124	0.0170296	CDON/FZD9/ID4/ASCL1/DRD2	5
G3	BP	GO:0097154	GABAergic neuron differentiation	3/156	20/18870	0.000569807	0.020379	0.0170854	NKX2-1/ASCL1/DRD2	3
G3	BP	GO:0032467	positive regulation of cytokinesis	4/156	47/18870	0.000607943	0.0211217	0.0177081	MAP10/CIT/CDC25B/DRD2	4
G3	BP	GO:0050919	negative chemotaxis	4/156	47/18870	0.000607943	0.0211217	0.0177081	SLIT1/SEMA3D/NRG1/ROBO1	4
G3	BP	GO:0050806	positive regulation of synaptic transmission	7/156	174/18870	0.000618026	0.0211696	0.0177482	SYT1/SLC4A8/EPHB2/LRRTM2/KCTD13/ITPR3/DRD2	7
G3	BP	GO:0045165	cell fate commitment	9/156	286/18870	0.000637079	0.0214261	0.0179633	NKX2-1/MYT1L/SOX2/CDON/JAG2/BCL2/MIAT/ASCL1/TENM4	9
G3	BP	GO:0014003	oligodendrocyte development	4/156	48/18870	0.000658979	0.0214261	0.0179633	ID4/ZNF488/ASCL1/TENM4	4
G3	BP	GO:0045747	positive regulation of Notch signaling pathway	4/156	48/18870	0.000658979	0.0214261	0.0179633	JAG2/ROBO1/LFNG/ASCL1	4
G3	BP	GO:0060004	reflex	3/156	21/18870	0.000660757	0.0214261	0.0179633	GLRB/ASCL1/SLITRK6	3
G3	BP	GO:1903170	negative regulation of calcium ion transmembrane transport	4/156	49/18870	0.000712978	0.0228153	0.019128	BCL2/DRD2/ATP1A2/NOS1	4
G3	BP	GO:1990138	neuron projection extension	7/156	179/18870	0.000730754	0.0230805	0.0193503	SLIT1/SYT1/SEMA3D/MAP2/SLC23A2/ALCAM/TMEM108	7
G3	BP	GO:0010232	vascular transport	5/156	87/18870	0.000775635	0.0238778	0.0200187	MFSD2A/SLC4A8/SLC2A1/SLCO3A1/ATP1A2	5
G3	BP	GO:0150104	transport across blood-brain barrier	5/156	87/18870	0.000775635	0.0238778	0.0200187	MFSD2A/SLC4A8/SLC2A1/SLCO3A1/ATP1A2	5
G3	BP	GO:0035094	response to nicotine	4/156	51/18870	0.000830242	0.0252394	0.0211602	LYPD1/BCL2/DRD2/ATP1A2	4
G3	BP	GO:0021954	central nervous system neuron development	5/156	89/18870	0.000859877	0.0254702	0.0213537	MAP2/EPHB2/BRINP1/ASCL1/DRD2	5
G3	BP	GO:0051590	positive regulation of neurotransmitter transport	3/156	23/18870	0.000869253	0.0254702	0.0213537	SYT1/SLC4A8/DRD2	3
G3	BP	GO:0061744	motor behavior	3/156	23/18870	0.000869253	0.0254702	0.0213537	MFSD2A/GRP/TUBA1A	3
G3	BP	GO:0050769	positive regulation of neurogenesis	8/156	242/18870	0.000927545	0.0268546	0.0225145	CDON/EPHB2/ID4/ZNF488/ROBO1/ASCL1/DRD2/TENM4	8
G3	BP	GO:0001505	regulation of neurotransmitter levels	7/156	188/18870	0.000974247	0.0272891	0.0228787	SV2B/SYT1/SLC4A8/SNCAIP/DRD2/ATP1A2/NOS1	7
G3	BP	GO:0098659	inorganic cation import across plasma membrane	6/156	137/18870	0.000978586	0.0272891	0.0228787	SLC8A1/CACNA1F/FYN/CACNA1B/SLC39A10/ATP1A2	6
G3	BP	GO:0099587	inorganic ion import across plasma membrane	6/156	137/18870	0.000978586	0.0272891	0.0228787	SLC8A1/CACNA1F/FYN/CACNA1B/SLC39A10/ATP1A2	6
G3	BP	GO:0035235	ionotropic glutamate receptor signaling pathway	3/156	24/18870	0.000987435	0.0272891	0.0228787	GRIA2/CDK5R1/GRIK3	3
G3	BP	GO:1904063	negative regulation of cation transmembrane transport	5/156	92/18870	0.000998781	0.0272925	0.0228816	GRP/BCL2/DRD2/ATP1A2/NOS1	5
G3	BP	GO:0098703	calcium ion import across plasma membrane	4/156	54/18870	0.00103072	0.0278524	0.023351	SLC8A1/CACNA1F/FYN/CACNA1B	4
G3	BP	GO:0010977	negative regulation of neuron projection development	6/156	140/18870	0.00109474	0.0291077	0.0244034	SLIT1/SEMA3D/MAP2/CBFA2T2/EPHB2/DPYSL3	6
G3	BP	GO:0031345	negative regulation of cell projection organization	7/156	192/18870	0.00110111	0.0291077	0.0244034	SLIT1/SEMA3D/MAP2/CBFA2T2/EPHB2/FYN/DPYSL3	7
G3	BP	GO:0010001	glial cell differentiation	8/156	252/18870	0.00120243	0.0314442	0.0263623	NKX2-1/SOX2/TUBA1A/ID4/SLC45A3/ZNF488/ASCL1/TENM4	8
G3	BP	GO:0002026	regulation of the force of heart contraction	3/156	26/18870	0.00125318	0.0317519	0.0266203	SLC8A1/ATP1A2/NOS1	3
G3	BP	GO:0034763	negative regulation of transmembrane transport	6/156	144/18870	0.00126574	0.0317519	0.0266203	EPHB2/GRP/BCL2/DRD2/ATP1A2/NOS1	6
G3	BP	GO:0009953	dorsal/ventral pattern formation	5/156	97/18870	0.00126642	0.0317519	0.0266203	NKX2-1/BMPR1B/HOXB2/ASCL1/AXIN2	5
G3	BP	GO:0021675	nerve development	5/156	97/18870	0.00126642	0.0317519	0.0266203	HOXB2/NTF3/EPHB2/HOXB3/SLITRK6	5
G3	BP	GO:0099504	synaptic vesicle cycle	7/156	198/18870	0.00131537	0.0325677	0.0273042	SV2B/AP3M2/SYT1/NLGN4X/SLC4A8/CDK5R1/AMPH	7
G3	BP	GO:0008593	regulation of Notch signaling pathway	5/156	98/18870	0.00132574	0.0325677	0.0273042	JAG2/CBFA2T2/ROBO1/LFNG/ASCL1	5
G3	BP	GO:0051932	synaptic transmission, GABAergic	4/156	58/18870	0.0013479	0.0327808	0.0274829	PLCL1/PLCL2/DRD2/TPBG	4
G3	BP	GO:0006576	biogenic amine metabolic process	5/156	99/18870	0.00138708	0.0331872	0.0278236	AFMID/PAH/SNCAIP/TRH/DRD2	5
G3	BP	GO:0010975	regulation of neuron projection development	11/156	453/18870	0.0013919	0.0331872	0.0278236	TUBB2B/SLIT1/MFSD2A/SEMA3D/MAP2/CBFA2T2/EPHB2/FYN/CDK5R1/ROBO1/DPYSL3	11
G3	BP	GO:2000177	regulation of neural precursor cell proliferation	5/156	100/18870	0.0014505	0.034059	0.0285545	CDON/FZD9/ID4/ASCL1/DRD2	5
G3	BP	GO:0060078	regulation of postsynaptic membrane potential	6/156	148/18870	0.00145647	0.034059	0.0285545	GRIA2/NLGN4X/GLRB/DRD2/TMEM108/GRIK3	6
G3	BP	GO:0050768	negative regulation of neurogenesis	6/156	149/18870	0.0015074	0.0349143	0.0292715	SLIT1/SEMA3D/MAP2/EPHB2/ID4/BRINP1	6
G3	BP	GO:0060402	calcium ion transport into cytosol	3/156	28/18870	0.00156003	0.0355509	0.0298052	SLC8A1/BCL2/NOS1	3
G3	BP	GO:0001654	eye development	10/156	391/18870	0.00156412	0.0355509	0.0298052	FSCN2/BMPR1B/SOX2/MFSD2A/CDON/EPHB2/BCL2/LPCAT1/SLITRK6/DRD2	10
G3	BP	GO:0022029	telencephalon cell migration	4/156	61/18870	0.00162648	0.036626	0.0307066	NKX2-1/CDK5R1/ROBO1/DRD2	4
G3	BP	GO:0035282	segmentation	5/156	103/18870	0.00165357	0.0366899	0.0307602	TDRD5/IRX2/LFNG/AXIN2/BASP1	5
G3	BP	GO:0048638	regulation of developmental growth	9/156	328/18870	0.00165949	0.0366899	0.0307602	SLIT1/SYT1/MFSD2A/SEMA3D/MAP2/BCL2/SLC23A2/DRD2/BASP1	9
G3	BP	GO:0150063	visual system development	10/156	395/18870	0.00168595	0.0368377	0.0308841	FSCN2/BMPR1B/SOX2/MFSD2A/CDON/EPHB2/BCL2/LPCAT1/SLITRK6/DRD2	10
G3	BP	GO:0006836	neurotransmitter transport	7/156	207/18870	0.00169647	0.0368377	0.0308841	SV2B/SYT1/SLC4A8/SNCAIP/DRD2/ATP1A2/NOS1	7
G3	BP	GO:0003018	vascular process in circulatory system	8/156	269/18870	0.00181573	0.0389561	0.0326601	SLC8A1/MFSD2A/SLC4A8/SLC2A1/PTP4A3/SLCO3A1/ATP1A2/NOS1	8
G3	BP	GO:0021545	cranial nerve development	4/156	63/18870	0.001833	0.0389561	0.0326601	HOXB2/EPHB2/HOXB3/SLITRK6	4
G3	BP	GO:0051961	negative regulation of nervous system development	6/156	155/18870	0.00184208	0.0389561	0.0326601	SLIT1/SEMA3D/MAP2/EPHB2/ID4/BRINP1	6
G3	BP	GO:1901890	positive regulation of cell junction assembly	5/156	106/18870	0.00187679	0.0391413	0.0328154	LRRTM3/EPHB2/LRRTM2/SLITRK6/TPBG	5
G3	BP	GO:0048880	sensory system development	10/156	401/18870	0.00188303	0.0391413	0.0328154	FSCN2/BMPR1B/SOX2/MFSD2A/CDON/EPHB2/BCL2/LPCAT1/SLITRK6/DRD2	10
G3	BP	GO:0021602	cranial nerve morphogenesis	3/156	30/18870	0.00191015	0.0393685	0.0330058	HOXB2/EPHB2/HOXB3	3
G3	BP	GO:0098739	import across plasma membrane	7/156	212/18870	0.00194246	0.0393736	0.0330102	SLC8A1/CACNA1F/FYN/SLC2A1/CACNA1B/SLC39A10/ATP1A2	7
G3	BP	GO:0021885	forebrain cell migration	4/156	64/18870	0.00194278	0.0393736	0.0330102	NKX2-1/CDK5R1/ROBO1/DRD2	4
G3	BP	GO:0009612	response to mechanical stimulus	7/156	213/18870	0.00199482	0.0400942	0.0336143	SLC8A1/TUBA1A/FYN/SLC2A1/SLITRK6/DRD2/ATP1A2	7
G3	BP	GO:0042063	gliogenesis	9/156	338/18870	0.00203527	0.040572	0.0340149	NKX2-1/SOX2/TUBA1A/ID4/CDK5R1/SLC45A3/ZNF488/ASCL1/TENM4	9
G3	BP	GO:0010996	response to auditory stimulus	3/156	31/18870	0.00210207	0.0415629	0.0348457	SLITRK6/DRD2/ATP1A2	3
G3	BP	GO:0050771	negative regulation of axonogenesis	4/156	66/18870	0.00217582	0.0426742	0.0357773	SLIT1/SEMA3D/MAP2/EPHB2	4
G3	BP	GO:0051402	neuron apoptotic process	8/156	278/18870	0.00222815	0.0433508	0.0363446	CIT/NTF3/BCL2/TUBA1A/FZD9/OXR1/CDK5R1/ASCL1	8
G3	BP	GO:0009952	anterior/posterior pattern specification	7/156	219/18870	0.00233231	0.0450173	0.0377417	TDRD5/HOXB2/CDON/HOXB3/LFNG/AXIN2/BASP1	7
G3	BP	GO:0007292	female gamete generation	6/156	163/18870	0.00237252	0.0454328	0.0380901	BMPR1B/TDRD5/BCL2/CDC25B/NANOS1/FMN2	6
G3	BP	GO:0099003	vesicle-mediated transport in synapse	7/156	220/18870	0.0023926	0.0454593	0.0381123	SV2B/AP3M2/SYT1/NLGN4X/SLC4A8/CDK5R1/AMPH	7
G3	BP	GO:0051926	negative regulation of calcium ion transport	4/156	68/18870	0.00242747	0.0457645	0.0383682	BCL2/DRD2/ATP1A2/NOS1	4
G3	BP	GO:1990806	ligand-gated ion channel signaling pathway	3/156	33/18870	0.00252087	0.0471596	0.0395378	GRIA2/CDK5R1/GRIK3	3
G3	BP	GO:0070588	calcium ion transmembrane transport	9/156	352/18870	0.00267249	0.0496144	0.0415959	SLC8A1/BCL2/CACNA1F/FYN/CACNA1B/ITPR3/DRD2/ATP1A2/NOS1	9
G3	CC	GO:0043025	neuronal cell body	21/164	489/19886	6.79e-10	1.69e-07	1.42e-07	GRIA2/GRIP1/SLC8A1/CNKSR2/BMPR1B/CD200/MAP2/SLC4A8/EPHB2/CACNA1F/SNCAIP/FYN/CDK5R1/CACNA1B/ALCAM/BRINP1/ITPR3/ASCL1/DRD2/ATP1A2/GRIK3	21
G3	CC	GO:0098984	neuron to neuron synapse	15/164	362/19886	3.39e-07	4.22e-05	3.55e-05	GRIA2/GRIP1/SLC8A1/CNKSR2/LRRTM3/SYT1/NLGN4X/SLC4A8/EPHB2/LRRTM2/FYN/CDK5R1/NOS1/TMEM108/GRIK3	15
G3	CC	GO:0032279	asymmetric synapse	13/164	331/19886	3.82e-06	0.000317396	0.000267012	GRIA2/GRIP1/SLC8A1/CNKSR2/LRRTM3/NLGN4X/SLC4A8/LRRTM2/FYN/CDK5R1/NOS1/TMEM108/GRIK3	13
G3	CC	GO:0099572	postsynaptic specialization	13/164	346/19886	6.18e-06	0.000384816	0.00032373	GRIA2/GRIP1/SLC8A1/CNKSR2/LRRTM3/NLGN4X/LRRTM2/FYN/CDK5R1/GLRB/NOS1/TMEM108/GRIK3	13
G3	CC	GO:0014069	postsynaptic density	12/164	315/19886	1.24e-05	0.000616937	0.000519004	GRIA2/GRIP1/SLC8A1/CNKSR2/LRRTM3/NLGN4X/LRRTM2/FYN/CDK5R1/NOS1/TMEM108/GRIK3	12
G3	CC	GO:0097060	synaptic membrane	13/164	393/19886	2.39e-05	0.000989849	0.00083272	GRIA2/GRIP1/CNKSR2/LRRTM3/SYT1/NLGN4X/SLC4A8/EPHB2/LRRTM2/SNCAIP/GLRB/DRD2/GRIK3	13
G3	CC	GO:0045211	postsynaptic membrane	10/164	275/19886	9.83e-05	0.00315335	0.00265278	GRIA2/GRIP1/CNKSR2/LRRTM3/NLGN4X/EPHB2/LRRTM2/GLRB/DRD2/GRIK3	10
G3	CC	GO:0150034	distal axon	10/164	276/19886	0.000101312	0.00315335	0.00265278	SLC8A1/MAP2/SLC4A8/KLC1/CDK5R1/DRD2/TPBG/DPYSL3/BASP1/GRIK3	10
G3	CC	GO:0098839	postsynaptic density membrane	6/164	99/19886	0.00017085	0.00472684	0.0039765	GRIA2/CNKSR2/LRRTM3/NLGN4X/LRRTM2/GRIK3	6
G3	CC	GO:0099634	postsynaptic specialization membrane	6/164	122/19886	0.000527603	0.0131373	0.0110519	GRIA2/CNKSR2/LRRTM3/NLGN4X/LRRTM2/GRIK3	6
G3	CC	GO:0070382	exocytic vesicle	8/164	232/19886	0.000698264	0.0146956	0.0123628	SV2B/SYT1/NTF3/SLC4A8/SNCAIP/DRD2/AMPH/DPYSL3	8
G3	CC	GO:0044306	neuron projection terminus	6/164	129/19886	0.000708221	0.0146956	0.0123628	SLC8A1/SYT1/SLC4A8/DRD2/TPBG/GRIK3	6
G3	CC	GO:0043204	perikaryon	6/164	149/19886	0.00149361	0.0286083	0.024067	GRIP1/CACNA1F/FYN/CDK5R1/DRD2/GRIK3	6
G3	CC	GO:0060076	excitatory synapse	4/164	63/19886	0.00181952	0.032303	0.0271752	GRIA2/SYT1/NLGN4X/LRRTM2	4
G3	CC	GO:0008021	synaptic vesicle	7/164	213/19886	0.00197544	0.032303	0.0271752	SV2B/SYT1/NTF3/SLC4A8/SNCAIP/DRD2/AMPH	7
G3	CC	GO:0098978	glutamatergic synapse	10/164	407/19886	0.0020757	0.032303	0.0271752	CNKSR2/LRRTM3/SYT1/NLGN4X/SLC4A8/EPHB2/LRRTM2/FZD9/DRD2/GRIK3	10
G3	CC	GO:0043679	axon terminus	5/164	113/19886	0.00246191	0.034564	0.0290773	SLC8A1/SLC4A8/DRD2/TPBG/GRIK3	5
G3	CC	GO:0042734	presynaptic membrane	6/164	165/19886	0.0024986	0.034564	0.0290773	SYT1/SLC4A8/EPHB2/SNCAIP/DRD2/GRIK3	6
G3	CC	GO:0071546	pi-body	2/164	10/19886	0.00291267	0.0381713	0.032112	TDRD5/ANKRD34C	2
G3	CC	GO:0043197	dendritic spine	6/164	174/19886	0.00325065	0.0400742	0.0337128	GRIA2/EPHB2/CDK5R1/DRD2/ATP1A2/NOS1	6
G3	CC	GO:0044309	neuron spine	6/164	176/19886	0.00343848	0.0400742	0.0337128	GRIA2/EPHB2/CDK5R1/DRD2/ATP1A2/NOS1	6
G3	CC	GO:0032280	symmetric synapse	2/164	11/19886	0.0035407	0.0400742	0.0337128	NLGN4X/SLC4A8	2
G3	CC	GO:0030672	synaptic vesicle membrane	5/164	126/19886	0.00393337	0.0408087	0.0343307	SV2B/SYT1/SLC4A8/DRD2/AMPH	5
G3	CC	GO:0099501	exocytic vesicle membrane	5/164	126/19886	0.00393337	0.0408087	0.0343307	SV2B/SYT1/SLC4A8/DRD2/AMPH	5
G3	CC	GO:0098982	GABA-ergic synapse	4/164	79/19886	0.00414588	0.0412929	0.0347381	NLGN4X/LRRTM2/GLRB/DRD2	4
G3	CC	GO:0098686	hippocampal mossy fiber to CA3 synapse	3/164	42/19886	0.00499429	0.0478299	0.0402374	SYT1/EPHB2/LRRTM2	3
G4	MF	GO:0008417	fucosyltransferase activity	1989-03-01	13/18496	2.97e-05	0.00704989	0.00663814	FUT6/FUT3/FUT5	3
G4	MF	GO:0004252	serine-type endopeptidase activity	1989-06-01	174/18496	0.000193734	0.015708	0.0147905	HP/TMPRSS13/HPR/CFI/PRSS8/MMP7	6
G4	MF	GO:0004714	transmembrane receptor protein tyrosine kinase activity	1989-04-01	60/18496	0.000198835	0.015708	0.0147905	MST1R/TYRO3/ERBB2/EFNA4	4
G4	MF	GO:0008236	serine-type peptidase activity	1989-06-01	192/18496	0.000329137	0.0174158	0.0163986	HP/TMPRSS13/HPR/CFI/PRSS8/MMP7	6
G4	MF	GO:0017171	serine hydrolase activity	1989-06-01	196/18496	0.000367422	0.0174158	0.0163986	HP/TMPRSS13/HPR/CFI/PRSS8/MMP7	6
G4	MF	GO:0004175	endopeptidase activity	1989-08-01	389/18496	0.000570377	0.0193503	0.0182202	HP/TMPRSS13/HPR/CAPN12/CAPN8/CFI/PRSS8/MMP7	8
G4	MF	GO:0019199	transmembrane receptor protein kinase activity	1989-04-01	79/18496	0.000571529	0.0193503	0.0182202	MST1R/TYRO3/ERBB2/EFNA4	4
G4	MF	GO:0030414	peptidase inhibitor activity	1989-05-01	175/18496	0.00156577	0.042045	0.0395893	CPAMD8/WFDC13/WFDC3/UMODL1/C3	5
G4	MF	GO:0004620	phospholipase activity	1989-04-01	104/18496	0.00159664	0.042045	0.0395893	PLCG2/LIPH/PLA2G3/PLA2G4E	4
G5	BP	GO:0099560	synaptic membrane adhesion	4/107	27/18870	1.55e-05	0.0255123	0.0246185	PCDH17/LRRC4/CDH10/SLITRK1	4
G5	CC	GO:0045211	postsynaptic membrane	9/111	275/19886	2.4e-05	0.00412165	0.00385932	PCDH17/LRRC4/CNTN1/SLC6A6/GABBR2/UTRN/ERBB4/CDH10/SLITRK1	9
G5	CC	GO:0098982	GABA-ergic synapse	5/111	79/19886	8.03e-05	0.00690535	0.00646584	PCDH17/SLC6A6/ERBB4/CDH10/SLITRK1	5
G5	CC	GO:0097060	synaptic membrane	9/111	393/19886	0.000359655	0.0206202	0.0193078	PCDH17/LRRC4/CNTN1/SLC6A6/GABBR2/UTRN/ERBB4/CDH10/SLITRK1	9
G5	MF	GO:0008528	G protein-coupled peptide receptor activity	6/110	125/18496	0.000101937	0.019312	0.0184417	PROKR2/MC5R/NPY6R/GPR37/MC2R/CCKBR	6
G5	MF	GO:0001653	peptide receptor activity	6/110	132/18496	0.000137587	0.019312	0.0184417	PROKR2/MC5R/NPY6R/GPR37/MC2R/CCKBR	6
G5	MF	GO:0008188	neuropeptide receptor activity	4/110	47/18496	0.000173461	0.019312	0.0184417	PROKR2/NPY6R/GPR37/MC2R	4

## Sheet: TableS8
Samples	Cluster
DIRAS3	G1
WDR48	G1					TableS8. Genes separating typical and atypical carcinoids, related to Fig4C-D
TMF1	G1
SAMD8	G1
DYNC1LI1	G1
AKTIP	G1
DDHD2	G1
CAPN7	G1
MSANTD4	G1
OTUD6B-AS1	G1
LINC00526	G1
MAP3K7	G1
ST18	G1
ZBTB14	G1
ARL14EP	G1
C3ORF18	G1
NKIRAS1	G1
TOLLIP-DT	G1
MTMR2	G1
ACTR8	G1
WBP4	G1
TRIM23	G1
PAK1	G1
TCEAL7	G1
MXI1	G1
KIF3A	G1
FBXL17	G1
PAK3	G1
DPH3	G1
RAD17	G1
SLC25A32	G1
RRAGB	G1
TRAPPC6B	G1
TOPORS	G1
FAM169A	G1
LNPEP	G1
ARHGEF9	G1
GFM2	G1
TMEM126B	G1
BTBD10	G1
UBE3A	G1
KCTD9	G1
HAGH	G1
LYRM2	G1
SNAP91	G1
PPP1R21	G1
CETN3	G1
LRCH2	G1
GIN1	G1
CWF19L2	G1
SYNGR4	G1
KBTBD3	G1
METTL15	G1
CYB5R4	G1
SUV39H2	G1
PROX1-AS1	G1
CSDC2	G1
ERCC6L2	G1
RTN4IP1	G1
TRAM2-AS1	G1
PAAF1	G1
SCFD1	G1
PLAG1	G1
DDX25	G1
TOB1-AS1	G1
ARHGEF7-AS2	G1
HBS1L	G1
ABHD6	G1
WDR41	G1
FBXL2	G1
TTC8	G1
PEX7	G1
C3ORF38	G1
CCDC90B	G1
FIG4	G1
CAMTA1	G1
PLCB4	G1
FBXO3	G1
STXBP5L	G1
MAP7D2	G1
GTF2H5	G1
ORC3	G1
PSMD6	G1
EID3	G1
AKAIN1	G1
ELAC1	G1
DIS3	G1
HPS5	G1
PDS5B	G1
USP51	G1
PNPLA8	G1
PALS1	G1
KBTBD6	G1
RAB6A	G1
ZMYND11	G1
ATP6V1B2	G1
NEBL	G1
SLC38A1	G1
UBQLN1	G1
TBCA	G1
CD164	G1
RAP2A	G1
PCMT1	G1
TAPBP	G1
TPD52	G1
NAP1L5	G1
POLR2K	G1
FAM171B	G1
MAOB	G1
RTN1	G1
MOGS	G1
IL17RB	G1
USP12	G1
ZFR	G1
PAFAH1B2	G1
SMARCA1	G1
ENPP5	G1
SLC35D3	G1
MAGEH1	G1
CALM1	G1
PNMA1	G1
HIGD1A	G1
EIF4G2	G1
ITM2B	G1
TERF2IP	G1
UCHL1	G1
PJA2	G1
SERINC1	G1
PFN2	G1
SAP18	G1
PAIP2	G1
SARAF	G1
FGD5-AS1	G1
TMEM259	G1
ARHGAP12	G1
LPL	G1
SYP	G1
RAD21	G1
NDUFC2	G1
TAGLN3	G1
ASB4	G1
TSC22D1	G1
C11ORF71	G1
BEX4	G1
SGCB	G1
EAF1	G1
UBE2E1	G1
FAR1	G1
RAB2B	G1
IL20RA	G1
DNAJC6	G1
NECAP1	G1
ABHD10	G1
MRAS	G1
DDX50	G1
ATP8A2	G1
CNOT7	G1
TSG101	G1
COPS4	G1
ZNF25	G1
JAZF1	G1
ZDHHC2	G1
RIMBP2	G1
DDB1	G1
MAP7	G1
PDHB	G1
SHOC2	G1
COPB1	G1
GHSR	G1
EPM2AIP1	G1
ARL3	G1
WDR7	G1
OXCT1	G1
FGF14	G1
DKK3	G1
LMF2	G1
MKRN2	G1
RABL3	G1
BATF2	G2
LDLRAP1	G2
GRB7	G2
CLN3	G2
DEF6	G2
SERHL2	G2
SLC8B1	G2
DTX2	G2
PAXIP1-AS2	G2
CYP4F35P	G2
FOXM1	G2
OR2A9P	G2
FIRRE	G2
ACSS1	G2
CENPI	G2
MYO19	G2
SH3D21	G2
EHMT1	G2
TCP10L	G2
TERT	G2
RILPL1	G2
PLCB3	G2
LINC00963	G2
MBOAT1	G2
MYO5C	G2
C1QTNF6	G2
TRPV1	G2
C2CD2	G2
METAP1D	G2
POLD1	G2
KDM2B	G2
POLE4	G2
PUS1	G2
CATSPERB	G2
MICALL1	G2
POLE	G2
CMAHP	G2
STAC3	G2
GDPD5	G2
AHI1-DT	G2
PLK1	G2
TMEM232	G2
CDH26	G2
WDR62	G2
CATSPERE	G2
KLHDC7A	G2
OGFRP1	G2
ISG20	G2
GPR37	G2
KIF18B	G2
GNB1L	G2
ALPK1	G2
KCNJ14	G2
TEX22	G2
CHEK2	G2
DNM1P35	G2
PRDM10-DT	G2
IQGAP3	G2
QRICH2	G2
MYBL2	G2
GDF9	G2
MMP25-AS1	G2
SLC23A3	G2
TONSL	G2
KCNK6	G2
TRIM45	G2
HASPIN	G2
ZNF385C	G2
PRR5	G2
GCNT3	G2
KAZALD1	G2
EPHA1	G2
EIF1B-AS1	G2
VWA8-AS1	G2
ADRB1	G2
BDNF-AS	G2
DCAF12L2	G2
HABP2	G2
RHBDF2	G2
GSDMB	G2
CDC20	G2
KIFC1	G2
SH2D4A	G2
TACC3	G2
HOMER3	G2
SPAG5	G2
LINC01664	G2
HSH2D	G2
SERINC2	G2
IDUA	G2
PHETA1	G2
SAMD10	G2
ZNF783	G2
TSNARE1	G2
MYO9B	G2
USP3	G2
TP53	G2
DHX33	G2
NOP2	G2
ALDH16A1	G2
DPP9	G2
TRMT1	G2
CAMKK2	G2
TCF3	G2
APBA3	G2
ORAI1	G2
ATP13A1	G2
XYLT2	G2
KRT19	G2
TTYH3	G2
FBXL19	G2
PRKD2	G2
MYBBP1A	G2
TICRR	G2
ANO8	G2
SLC12A9	G2
TTC31	G2
SNAPC4	G2
SLC5A6	G2
TMCO4	G2
RECQL4	G2
PPP1R13L	G2
PLXNA1	G2
TC2N	G2
KCNF1	G2
RCC1	G2
NRM	G2
FHL3	G2
RNASET2	G2
PLCXD1	G2
ZDHHC1	G2
CRYBG2	G2
ZNF628	G2
CTNS	G2
BAIAP2L2	G2
RFX1	G2
DHX34	G2
BICRA	G2
MPST	G2
IPO4	G2
IRF7	G2
CAD	G2
DAGLB	G2
CTU1	G2
MET	G2
ZNF384	G3
PABPC4	G3
ZNF865	G3
FAAP100	G3
TYK2	G3
TMC4	G3
GRAMD4	G3
IRAK1	G3
ZNF282	G3
MGRN1	G3
ZNF581	G3
RRBP1	G3
PARP10	G3
GTPBP6	G3
UBALD1	G3
ZNF316	G3
TUSC1	G3
TPCN1	G3
SIRT2	G3
NPRL3	G3
C19ORF48P	G3
MAN2B1	G3
AKT2	G3
LBR	G3
SPNS1	G3
DMPK	G3
REXO1	G3
PFKL	G3
ZNF205	G3
CYTH2	G3
RNPEPL1	G3
HMG20B	G3
ZNF598	G3
MEX3D	G3
WIZ	G3
